# Supplementary material for: Developing a Semi-Supervised Approach Using a PU-Learning-Based Data Augmentation Strategy for Multitarget Drug Discovery
Source: Int J Mol Sci. 2024 Jul 28;25(15):8239. doi: 10.3390/ijms25158239 (PMC11312053; doi:10.3390/ijms25158239)
Supplement: Supplementary file 1 [file ijms-25-08239-s001.zip]

Archive with 2 entries (2 files):
- Supplementary File.pdf
- Supplementary Table S9 to S19.xlsx
