# Supplementary material for: Developing a Semi-Supervised Approach Using a PU-Learning-Based Data Augmentation Strategy for Multitarget Drug Discovery
Source: Int J Mol Sci. 2024 Jul 28;25(15):8239. doi: 10.3390/ijms25158239 (PMC11312053; doi:10.3390/ijms25158239)
Supplement: Supplementary file 1 [file ijms-25-08239-s001.zip › Supplementary Table S9 to S19.xlsx]

## Sheet: Table S9
Table S9. Probailibity of 100 TTD inhibitors for EGFR
DrugID	HIGHSTAT	MOA	Probabilibity
D00NYT	Investigative	Inhibitor	0.46422
D00TJF	Investigative	Inhibitor	0.849678
D00TZD	Investigative	Inhibitor	0.836815
D00VZA	Investigative	Inhibitor	0.147871
D00WZG	Investigative	Inhibitor	0.836615
D00YER	Phase 2	Inhibitor	0.868591
D01NTW	Investigative	Inhibitor	0.161991
D01VFR	Investigative	Inhibitor	0.938198
D01WDI	Investigative	Inhibitor	0.931573
D01WXV	Investigative	Inhibitor	0.651146
D01WYI	Investigative	Inhibitor	0.922098
D02KVB	Investigative	Inhibitor	0.250502
D02RIG	Investigative	Inhibitor	0.153819
D02RZL	Discontinued in Phase 1	Inhibitor	0.0511727
D02ZRO	Investigative	Inhibitor	0.859893
D03ATU	Investigative	Inhibitor	0.37382
D03BJB	Investigative	Inhibitor	0.853386
D03CVQ	Investigative	Inhibitor	0.83664
D03EHM	Investigative	Inhibitor	0.836588
D03HLH	Investigative	Inhibitor	0.804951
D03MNN	Approved	Inhibitor	0.84693
D03QTP	Terminated	Inhibitor	0.419714
D03WEN	Investigative	Inhibitor	0.592422
D04HGN	Investigative	Inhibitor	0.171645
D04LXG	Investigative	Inhibitor	0.622486
D05ARF	Investigative	Inhibitor	0.890569
D05FFT	Investigative	Inhibitor	0.222273
D05MEY	Investigative	Inhibitor	0.9827
D05QMN	Investigative	Inhibitor	0.153851
D05UFG	Approved	Inhibitor	0.495905
D06AOY	Investigative	Inhibitor	0.253363
D06BJG	Investigative	Inhibitor	0.927426
D06UEK	Investigative	Inhibitor	0.654348
D07CZM	Investigative	Inhibitor	0.15534
D07IHD	Investigative	Inhibitor	0.836591
D07POC	Approved	Inhibitor	0.221638
D07UYV	Investigative	Inhibitor	0.222858
D08CDI	Approved	Inhibitor	0.658111
D09XIL	Investigative	Inhibitor	0.890572
D09XZB	Approved	Inhibitor	0.223676
D0A0JL	Investigative	Inhibitor	0.140846
D0A9OV	Discontinued in Phase 1	Inhibitor	0.0358618
D0B4PH	Investigative	Inhibitor	0.897067
D0B8DE	Investigative	Inhibitor	0.334664
D0C3WY	Investigative	Inhibitor	0.400291
D0C9KC	Investigative	Inhibitor	0.505712
D0D5EW	Investigative	Inhibitor	0.896981
D0D9TU	Investigative	Inhibitor	0.0339465
D0DF3Z	Investigative	Inhibitor	0.839397
D0E5IP	Investigative	Inhibitor	0.609367
D0EH6L	Investigative	Inhibitor	0.153871
D0EK0G	Investigative	Inhibitor	0.209949
D0EP1G	Investigative	Inhibitor	0.136869
D0F0ZE	Approved	Inhibitor	0.169144
D0F6FZ	Investigative	Inhibitor	0.95431
D0G4HR	Investigative	Inhibitor	0.83659
D0G6QF	Approved	Inhibitor	0.212569
D0G9KD	Investigative	Inhibitor	0.869227
D0GW4Q	Investigative	Inhibitor	0.843735
D0H3UI	Investigative	Inhibitor	0.836588
D0HM5W	Investigative	Inhibitor	0.939391
D0HO1S	Terminated	Inhibitor	0.270172
D0I7RA	Investigative	Inhibitor	0.347468
D0J5SK	Investigative	Inhibitor	0.286532
D0J9WO	Investigative	Inhibitor	0.682888
D0K2VO	Investigative	Inhibitor	0.845274
D0K2YY	Investigative	Inhibitor	0.153798
D0K7GD	Investigative	Inhibitor	0.967897
D0KN1L	Investigative	Inhibitor	0.0934927
D0L3SN	Investigative	Inhibitor	0.152608
D0N8TQ	Investigative	Inhibitor	0.836594
D0NH7M	Investigative	Inhibitor	0.234205
D0NJ3Q	Investigative	Inhibitor	0.978242
D0O8GK	Approved	Inhibitor	0.153857
D0O9UR	Investigative	Inhibitor	0.226028
D0P2GE	Investigative	Inhibitor	0.15385
D0P3JW	Investigative	Inhibitor	0.916086
D0P6DJ	Phase 2	Inhibitor	0.3509
D0Q3GG	Investigative	Inhibitor	0.145899
D0Q9CY	Phase 3	Inhibitor	0.956567
D0R6UV	Phase 2	Inhibitor	0.706129
D0S9QP	Investigative	Inhibitor	0.250138
D0U4FF	Phase 2	Inhibitor	0.843703
D0U6WB	Investigative	Inhibitor	0.367013
D0W1BE	Investigative	Inhibitor	0.107461
D0W2PQ	Investigative	Inhibitor	0.459576
D0W5HK	Approved	Inhibitor	0.290064
D0W6CE	Investigative	Inhibitor	0.142172
D0X4OU	Investigative	Inhibitor	0.905316
D0X4UE	Investigative	Inhibitor	0.940999
D0Y2AM	Investigative	Inhibitor	0.836587
D0YB3W	Phase 2	Inhibitor	0.96149
D0Z2PC	Patented	Inhibitor	0.876496
D0ZH1U	Investigative	Inhibitor	0.201854
D0ZT9D	Investigative	Inhibitor	0.00874615
D68RMI	Phase 1	Inhibitor	0.836585
D9FJ5V	Phase 1/2	Inhibitor	0.981274
DDH8L6	Phase 3	Inhibitor	0.898677
DF0PR6	Phase 1/2	Inhibitor	0.836585
DUW81M	Phase 2	Inhibitor	0.940237

## Sheet: Table S10
Table S10. Probailibity of 18 TTD inhibitors for ALK
DrugID	HIGHSTAT	MOA	Probabilibity
D02NZE	Investigative	Inhibitor	0.743179
D04DYC	Phase 2	Inhibitor	0.890111
D06PJW	Investigative	Inhibitor	0.913272
D08PIE	Approved	Inhibitor	0.907716
D08TVU	Investigative	Inhibitor	0.316723
D09AID	Investigative	Inhibitor	0.929175
D09PTP	Investigative	Inhibitor	0.929175
D0G4CS	Investigative	Inhibitor	0.9732
D0H0LP	Investigative	Inhibitor	0.85852
D0K5UF	Investigative	Inhibitor	0.8464
D0L9PA	Phase 1/2	Inhibitor	0.794751
D0MX7B	Patented	Inhibitor	0.0350386
D0N8YJ	Patented	Inhibitor	0.890111
D0NP2W	Patented	Inhibitor	0.0350386
D0O0LS	Approved	Inhibitor	0.940544
D0O7LU	Investigative	Inhibitor	0.875466
D0T3TZ	Patented	Inhibitor	0.893298
D0U3SY	Approved	Inhibitor	0.876683

## Sheet: Table S11
Table S11. Probailibity of virtual hits from 0.46 million Enamine comopunds for ALK
Enamine ID	Probabilibity
Z1937535550	0.75124
Z1840361596	0.788733
Z1143442926	0.852179
Z353279596	0.834563
Z1980943969	0.753649
Z1999891627	0.764461
Z1310674547	0.897677
Z2497943385	0.867389
Z2226538259	0.815199
Z2619804455	0.756326
Z2157125365	0.76458
Z3623350905	0.792028
Z3690564987	0.825989
Z1414006400	0.903488
Z1757889955	0.84638
Z1637627628	0.760633
Z2196317849	0.815086
Z1513845688	0.790109
Z1322872300	0.832464
Z992119860	0.850445
Z1492216565	0.779189
Z3686732828	0.764914
Z1760975028	0.848369
Z1757890008	0.840025
Z1232643851	0.785356
Z2061126019	0.76761
Z2117536521	0.815908
Z3216011275	0.811438
Z2212402684	0.821784
Z2996108980	0.858486
Z2179727202	0.922276
Z1172046310	0.837313
Z2368448688	0.769858
Z1192975494	0.790071
Z1334094942	0.75087
Z3516039780	0.813016
Z2397108119	0.790581
Z2971034888	0.803901
Z2188496897	0.807171
Z971636312	0.768989
Z2614540097	0.835768
Z2755032312	0.76419
Z1517268287	0.754524
Z929764410	0.874874
Z1025790842	0.775207
Z1342125893	0.803276
Z649770794	0.760307
Z1991857264	0.804775
Z4066508650	0.830552
Z1192975806	0.762316
Z1223069610	0.765809
Z2000227031	0.777302
Z4018589460	0.762562
Z3588658609	0.837271
Z3873358858	0.761099
Z1769254184	0.756537
Z1177604418	0.789804
Z358372966	0.845452
Z2212451852	0.775106
Z2157442748	0.774141
Z1521644049	0.762854
Z1757890633	0.762499
Z1298006363	0.780738
Z2755032301	0.823965
Z1414060874	0.816098
Z1090787612	0.789791
Z1675253260	0.852268
Z1274367883	0.903041
Z1356076140	0.777247
Z2350970718	0.778663
Z1168216654	0.798881
Z1324326886	0.836415
Z340491470	0.850591
Z1783465768	0.758866
Z2569327432	0.810605
Z2569318686	0.815208
Z2007403322	0.938429
Z314891680	0.887789
Z1786342461	0.790082
Z1832097379	0.797835
Z1708733634	0.79049
Z2000034893	0.776656
Z2055664135	0.774885
Z1169921082	0.772958
Z1177663869	0.779956
Z1708776024	0.881815
Z1580764433	0.759078
Z3687255932	0.811981
Z1874196604	0.788559
Z3442089438	0.829603
Z3404158404	0.823219
Z3577342323	0.867972
Z3542776915	0.816474
Z3599180754	0.80896
Z3438897810	0.80491
Z2199538800	0.797086
Z3439964411	0.767318
Z3541791761	0.786234
Z2826545057	0.846604
Z3542661106	0.837571
Z3577680288	0.923624
Z1228019152	0.768038
Z3403347913	0.821052
Z3442875923	0.792367
Z3583819895	0.758639
Z3554382981	0.85654
Z3541953632	0.755945
Z3474958153	0.814727
Z3554650478	0.762881
Z1274002023	0.816259
Z31725688	0.752536
Z1764239095	0.821226
Z1274445107	0.816427
Z2181168268	0.768163
Z1721148541	0.828666
Z1316025177	0.761259
Z3472515636	0.75952
Z2637413427	0.751234
Z1273816291	0.850972
Z3549827935	0.810628
Z3549860005	0.788585
Z3555676142	0.900557
Z2936883597	0.76155
Z27705273	0.83933
Z1760976721	0.803279
Z1127971856	0.793922
Z1533979651	0.797736
Z1276055464	0.7504
Z1272392160	0.761276
Z1365452180	0.769951
Z1582961930	0.781965
Z3019756439	0.816704
Z3026725403	0.775924
Z1961341573	0.828409
Z1272132526	0.755388
Z952690874	0.821573
Z1134143861	0.780122
Z1528962935	0.853058
Z3216017134	0.769151
Z2295685476	0.752349
Z1764319066	0.783187
Z1273151284	0.874253
Z1118681073	0.806212
Z1273407327	0.843312
Z1579867910	0.851337
Z1695921451	0.757253
Z1274227393	0.88232
Z1615169144	0.82426
Z2007403363	0.868679
Z1497233763	0.763775
Z1893072490	0.761548
Z1269246363	0.773476
Z1893047417	0.763798
Z300518950	0.916124
Z1698127707	0.828218
Z1609405347	0.802677
Z1609396318	0.898409
Z1645310499	0.759691
Z1497178492	0.750763
Z1754478508	0.868968
Z1633277064	0.790391
Z1565773675	0.780615
Z1129485151	0.771932
Z908289842	0.751274
Z1199008002	0.787883
Z1207527441	0.809977
Z456517906	0.764484
Z1272282354	0.775854
Z228287882	0.750802
Z1522735879	0.783526
Z3690468734	0.833629
Z872987386	0.775461
Z2410304450	0.760552
Z1759936033	0.789508
Z1203384487	0.779679
Z2212425767	0.77658
Z1272223927	0.818333
Z2484657085	0.770255
Z1642752417	0.814434
Z2078830494	0.778902
Z1606955532	0.830333
Z2505507685	0.785304
Z1949017337	0.877858
Z2197849430	0.798584
Z2378678738	0.750221
Z169669894	0.790425
Z1532468579	0.869111
Z1798238306	0.841058
Z1764874857	0.769341
Z1583768056	0.76114
Z1509825317	0.792729
Z1530027891	0.795077
Z1760979018	0.844661
Z1325202154	0.770297
Z1614505315	0.784791
Z1322633871	0.82254
Z660247584	0.759042
Z1014556534	0.792148
Z1757131246	0.772466
Z73255238	0.87057
Z2061486650	0.770668
Z3687329183	0.765564
Z2762354923	0.774262
Z1402054676	0.793279
Z224143032	0.762612
Z73252779	0.757647
Z383151122	0.786845
Z1746379430	0.844044
Z1997327812	0.778775
Z4107123772	0.830497
Z1739179069	0.762134
Z3575706794	0.828063
Z1815848176	0.751571
Z1564074451	0.76939
Z3474891335	0.890746
Z2284841456	0.788237
Z2178072775	0.809766
Z1761010324	0.757772
Z282436540	0.757711
Z3538680687	0.876472
Z641457154	0.755742
Z3436614509	0.867307
Z2701069104	0.78012
Z3475325261	0.766904
Z3687343403	0.838584
Z2156019781	0.811506
Z165254450	0.81974
Z2782581648	0.75368
Z1695839355	0.819774
Z1757890612	0.834646
Z1693355585	0.822635
Z3009010159	0.789197
Z64262284	0.774607
Z367488992	0.799592
Z126358008	0.770548
Z977483402	0.867375
Z979800280	0.780721
Z126358250	0.915575
Z169700656	0.773666
Z196139374	0.818714
Z335826156	0.824918
Z231409874	0.782134
Z365703134	0.770254
Z983425630	0.830243
Z846327178	0.758812
Z107080482	0.791397
Z967655266	0.786437
Z646003618	0.830321
Z65188641	0.87839
Z128021890	0.827512
Z645045416	0.784192
Z295245954	0.804537
Z2497089066	0.780315
Z651750496	0.808757
Z751557848	0.785459
Z73277874	0.785773
Z1411313464	0.827472
Z2226121488	0.784848
Z599745476	0.757419
Z2961110335	0.762503
Z768737126	0.791712
Z1890644890	0.786843
Z1620744900	0.820144
Z1633734205	0.766146
Z1539740978	0.825009
Z2160655923	0.772749
Z55176000	0.762714
Z2996119487	0.751725
Z3689322696	0.820285
Z3821888202	0.796442
Z3991697884	0.822085
Z3686659286	0.751499
Z3687294519	0.855518
Z4120106865	0.836129
Z3815050186	0.764322
Z2677914666	0.752125
Z1530035350	0.800725
Z4767388695	0.75409
Z2169425585	0.867707
Z1892272484	0.851694
Z2086384269	0.788485
Z4463289200	0.884361
Z1675175231	0.807732
Z4484395699	0.798309
Z3687074092	0.840647
Z3687242455	0.756465
Z4499936394	0.811951
Z3690565359	0.802247
Z4461544762	0.751521
Z1426016041	0.764396
Z1612717682	0.822696
Z2171209102	0.934654
Z4519654229	0.772397
Z1204919845	0.789139
Z2608778631	0.82946
Z1665813779	0.771769
Z73238861	0.850949
Z86260669	0.766692
Z2271960714	0.773593
Z2638502386	0.767216
Z2638502478	0.753683
Z1569779243	0.86333
Z1445592093	0.75679
Z748888842	0.758032
Z913842248	0.755519
Z1131238450	0.774019
Z415239786	0.848628
Z646237496	0.849907
Z56768720	0.855122
Z215302218	0.830649
Z1518770430	0.814337
Z118588692	0.827125
Z1276056392	0.896484
Z44449303	0.776084
Z108527090	0.810308
Z1118689737	0.780184
Z1633740941	0.754425
Z1147328859	0.801993
Z1131309107	0.757644
Z1440365891	0.87109
Z1281946831	0.753192
Z1926560349	0.773215
Z1118707442	0.790509
Z914212408	0.782576
Z1981382701	0.762828
Z1817288054	0.836497
Z339875966	0.75224
Z1493071193	0.818703
Z361975918	0.886195
Z732598692	0.830567
Z787513864	0.762118
Z289226172	0.827181
Z335826172	0.771919
Z46302731	0.789919
Z235263967	0.756396
Z335929054	0.761429
Z644841766	0.850559
Z359440314	0.840399
Z46471075	0.78702
Z118679154	0.783148
Z1996380289	0.854581
Z94561061	0.79155
Z1779811624	0.767163
Z1614592985	0.756036
Z1488358317	0.788123
Z1757705009	0.755193
Z1759936351	0.778985
Z2378678832	0.765951
Z2639346746	0.751807
Z1760980008	0.774913
Z2903611895	0.772104
Z1481315589	0.759023
Z4521694711	0.771617
Z2370515564	0.791651
Z1494509555	0.778976
Z4543492281	0.771006
Z4754787485	0.78792
Z1444003039	0.887151
Z4655756144	0.787764
Z4521554510	0.830191
Z2958073624	0.76708
Z2227868455	0.755067
Z644190774	0.81877
Z2217639311	0.780875
Z2993210832	0.763667
Z2683067558	0.76109
Z147078692	0.756274
Z732600050	0.757955
Z1445017037	0.789385
Z1275862514	0.769391
Z1207455920	0.751396
Z2936914326	0.755267
Z1534432318	0.790516
Z1635314489	0.782336
Z1580388932	0.752163
Z1836059609	0.807383
Z951211468	0.761385
Z648612950	0.771509
Z645507230	0.8033
Z4767388681	0.888061
Z4425234592	0.783204
Z1765090403	0.848857
Z2261849733	0.83348
Z4497411146	0.768641
Z4521693239	0.82257
Z1570276793	0.8121
Z1252295510	0.762888
Z2063286864	0.764853
Z1454336776	0.773626
Z2900720804	0.750841
Z2766510973	0.796305
Z2762357354	0.848863
Z1634931697	0.789221
Z3077806351	0.794795
Z3063544967	0.753007
Z3952171611	0.806757
Z2464879257	0.767234
Z3048354401	0.763371
Z1039513570	0.829003
Z3009188399	0.752271
Z2069798859	0.76724
Z2766614432	0.807636
Z3040124865	0.755528
Z2970782532	0.759372
Z2499593825	0.779369
Z2189901379	0.783696
Z872932062	0.768414
Z2768616129	0.914163
Z2364937786	0.828204
Z1607090432	0.812075
Z1683886484	0.754319
Z244415762	0.763452
Z1276057417	0.839912
Z1991858999	0.759915
Z2483067289	0.811577
Z2973209500	0.915099
Z3048354494	0.760733
Z1991855759	0.859295
Z2295787111	0.751364
Z4607579043	0.815735
Z2465073375	0.821115
Z4684535017	0.915264
Z1465159391	0.771131
Z1273473430	0.893531
Z4653434395	0.79802
Z3523696752	0.808638
Z1621658591	0.757274
Z2762360758	0.775003
Z2180615035	0.772878
Z1533423108	0.86489
Z1367467205	0.789495
Z4408621960	0.798686
Z1269444199	0.782482
Z3690565663	0.762847
Z3815054852	0.771947
Z4408621959	0.806385
Z1760974317	0.812842
Z336772044	0.757994
Z27570293	0.825804
Z1317909539	0.948788
Z1272712201	0.762672
Z106796450	0.787838
Z644928190	0.78982
Z237154432	0.805348
Z200279156	0.791373
Z666664494	0.852753
Z127894068	0.808514
Z1084521174	0.890621
Z983428852	0.761226
Z1213022184	0.822772
Z1311056816	0.881048
Z107029986	0.813258
Z408841374	0.760006
Z734240032	0.921943
Z94793633	0.83398
Z739993868	0.865355
Z52362577	0.768231
Z219421044	0.798557
Z89217762	0.817072
Z1281874785	0.750534
Z4121064378	0.886848
Z1567344298	0.786655
Z408801316	0.785181
Z87983582	0.842561
Z147141550	0.790097
Z285888502	0.768085
Z229488276	0.808823
Z224893494	0.791413
Z240471224	0.758233
Z328710410	0.872343
Z73463924	0.863681
Z1310423669	0.797275
Z165035156	0.838418
Z223122150	0.766217
Z73344540	0.798996
Z381160284	0.75505
Z729925758	0.775711
Z224595972	0.792536
Z31177038	0.805452
Z397879980	0.811189
Z1444220485	0.7661
Z127853212	0.806301
Z298641516	0.811685
Z109244996	0.769758
Z365742148	0.79772
Z296537930	0.9043
Z319032872	0.799124
Z220112632	0.769832
Z220112706	0.787876
Z1389794563	0.753296
Z1226860838	0.819822
Z1226854098	0.804142
Z1524758413	0.776008
Z1518849602	0.759713
Z994150162	0.759109
Z1362464924	0.849275
Z225726650	0.766516
Z1893130305	0.838355
Z941453872	0.818827
Z3063545570	0.786408
Z1724624412	0.814171
Z1991663944	0.754502
Z230694336	0.773733
Z219801550	0.894647
Z1634948110	0.769799
Z237741092	0.819934
Z645685854	0.782578
Z237153192	0.880184
Z219875048	0.789592
Z119028364	0.793123
Z219811860	0.750905
Z185357946	0.78405
Z146295538	0.822177
Z1252307793	0.763002
Z1228382446	0.785592
Z1724622975	0.829058
Z333716446	0.794353
Z645685596	0.768489
Z1757890267	0.901767
Z1757890269	0.75408
Z1839782596	0.750122
Z1103027823	0.815326
Z1675278450	0.758574
Z857736986	0.82809
Z608787554	0.773606
Z196154208	0.798773
Z608788278	0.833125
Z373015282	0.771152
Z73255277	0.881464
Z872937926	0.81049
Z841045780	0.773815
Z1244597315	0.876508
Z1445398337	0.78731
Z732598472	0.776435
Z276135264	0.760361
Z512531744	0.813106
Z364411456	0.828506
Z805382720	0.826763
Z921323816	0.755332
Z1991858772	0.785037
Z838441948	0.84096
Z160922604	0.786809
Z1991856433	0.763535
Z2897831348	0.780704
Z2993900692	0.756445
Z1069530346	0.759762
Z940771746	0.787707
Z1239035914	0.785885
Z1445396156	0.783914
Z1264857002	0.805334
Z442962706	0.782294
Z1069389092	0.788331
Z1445400149	0.794868
Z1865184896	0.910186
Z642058912	0.781463
Z1781917738	0.901702
Z3305558943	0.826067
Z1307012667	0.824292
Z1766196330	0.811955
Z1531579151	0.805325
Z2784087789	0.77042
Z1590955617	0.760643
Z3548030748	0.790387
Z3080273514	0.779696
Z3548016624	0.802539
Z4364760669	0.756169
Z644717376	0.819097
Z46283081	0.815994
Z152417258	0.8598
Z219421066	0.86295
Z73326785	0.842542
Z166571960	0.766344
Z217030368	0.784373
Z219937724	0.865683
Z56769782	0.782974
Z109735050	0.920716
Z73298519	0.783564
Z73259995	0.844685
Z219421390	0.763199
Z384593900	0.765535
Z230726144	0.788745
Z931870482	0.785782
Z845340602	0.757672
Z1185976349	0.816592
Z355055308	0.769138
Z106118436	0.767953
Z354356544	0.884728
Z126244136	0.846661
Z94608893	0.802885
Z94793743	0.803583
Z127201032	0.81089
Z285907276	0.772121
Z365806334	0.757862
Z356368858	0.775233
Z106958410	0.75817
Z278075998	0.905886
Z955915992	0.797984
Z69006090	0.803835
Z217631804	0.766764
Z284512342	0.84106
Z287053018	0.796742
Z645628870	0.78876
Z368762966	0.845006
Z367540916	0.751562
Z1269664169	0.77039
Z109243836	0.799569
Z73326941	0.782898
Z285906016	0.804451
Z48856599	0.882018
Z106796726	0.871076
Z169029716	0.796923
Z220357950	0.784417
Z1635475628	0.755333
Z408840644	0.759985
Z408841152	0.851124
Z319712712	0.785996
Z340260590	0.79913
Z1272714894	0.76108
Z195909098	0.860432
Z57937168	0.755147
Z133893228	0.820501
Z232466876	0.817597
Z301966040	0.820069
Z979240518	0.802616
Z44550739	0.851625
Z126963594	0.80618
Z109734520	0.763242
Z846968874	0.867264
Z86765485	0.776722
Z88398369	0.839167
Z73343004	0.84106
Z815815440	0.794248
Z94793740	0.849585
Z222942938	0.846334
Z51437768	0.803033
Z397378166	0.820339
Z225100858	0.803032
Z94794090	0.805081
Z430326028	0.761337
Z319101982	0.861446
Z69005986	0.852352
Z366012570	0.824097
Z606133510	0.771052
Z1823609629	0.776141
Z747551370	0.786654
Z929903886	0.870887
Z73311316	0.764919
Z666665224	0.779381
Z666665214	0.844863
Z952682154	0.802082

## Sheet: Table S12
Table S12. Probailibity of virtual hits from 0.46 million Enamine comopunds for EGFR
Enamine ID	Probabilibity
Z941451382	0.791376
Z915928890	0.939535
Z1823629495	0.899434
Z1190787740	0.798354
Z1828768249	0.768944
Z1383887142	0.769945
Z3690564987	0.878892
Z1414006400	0.817621
Z943822602	0.762458
Z1497510479	0.870825
Z645821508	0.8656
Z1259755109	0.855076
Z1989827700	0.825218
Z318320918	0.799564
Z2027449091	0.796703
Z370510540	0.820485
Z3689322864	0.820125
Z1766667082	0.759399
Z3991894633	0.775962
Z1396776061	0.943095
Z1874222414	0.762864
Z1526226445	0.771211
Z2190025986	0.768547
Z2777617121	0.761295
Z1203076181	0.750442
Z1246728565	0.784196
Z281806906	0.883333
Z1874240355	0.812843
Z1192975494	0.819138
Z364615972	0.779411
Z1595270376	0.767085
Z806215114	0.779456
Z2505950427	0.756606
Z1833586582	0.801483
Z1687043976	0.755435
Z1998798177	0.757469
Z1408177613	0.829494
Z1343159798	0.87828
Z1390754330	0.756567
Z730688398	0.802885
Z2381574818	0.792197
Z1657769555	0.791452
Z1014222658	0.81691
Z1883487601	0.80461
Z1210389449	0.769922
Z1874236981	0.827967
Z1900578954	0.850817
Z1127123109	0.934813
Z1127123386	0.942356
Z2608157002	0.896098
Z1129923686	0.751179
Z1874025385	0.935825
Z1090787612	0.816063
Z2004332597	0.836286
Z2843577177	0.833947
Z1426815565	0.757358
Z2055971925	0.83825
Z1846088920	0.767206
Z31125958	0.881351
Z1823626912	0.882594
Z108670878	0.755542
Z2383443887	0.798218
Z1535729487	0.76081
Z1535736519	0.90219
Z1874094710	0.846075
Z1873933644	0.86746
Z1874260309	0.921438
Z1533637863	0.787434
Z1724819236	0.913626
Z729353208	0.757765
Z1724814787	0.755135
Z1502737212	0.758757
Z2058033568	0.787803
Z3991697684	0.759334
Z366877584	0.760279
Z364618504	0.804227
Z364618604	0.799404
Z366877596	0.790901
Z1502695343	0.841197
Z1772538503	0.868186
Z1278064940	0.767811
Z1772538511	0.787719
Z2762022528	0.791565
Z1533676339	0.759114
Z1535734250	0.905524
Z1533644774	0.823059
Z1145755683	0.77633
Z2900814059	0.777165
Z2188431080	0.777004
Z3077895021	0.828945
Z1802347005	0.755565
Z1274308874	0.809178
Z2383445224	0.763455
Z1874292922	0.823782
Z1873983769	0.835984
Z1845174140	0.798345
Z1839644695	0.783473
Z1823617168	0.752482
Z1874091444	0.762
Z1874292753	0.805335
Z1874288427	0.931811
Z94846031	0.773387
Z1226071158	0.775905
Z1823622946	0.9442
Z1698127707	0.795383
Z281817484	0.849695
Z1874051162	0.97134
Z1874019255	0.967947
Z1874037248	0.800649
Z1873986276	0.871051
Z1081593102	0.763862
Z1331722199	0.759399
Z363322686	0.794491
Z805364902	0.778064
Z1741475158	0.851655
Z447280736	0.778089
Z1230574820	0.801958
Z1272282354	0.785396
Z1272305231	0.766976
Z1318752150	0.773308
Z1816407264	0.801089
Z1185848645	0.820433
Z1449837784	0.752367
Z1149517773	0.833623
Z1754406993	0.77927
Z1755648326	0.764437
Z3991882570	0.76687
Z1989849333	0.864079
Z1874094205	0.755889
Z1204851566	0.864497
Z2608053910	0.844214
Z1204852073	0.813789
Z2608006582	0.777528
Z1780674615	0.802415
Z1217944183	0.762898
Z127021366	0.805698
Z235028214	0.814346
Z1272398213	0.754637
Z907837294	0.875762
Z1600424109	0.764686
Z1743644031	0.776758
Z1611183941	0.760579
Z1874006856	0.824004
Z1823636873	0.904285
Z1618254092	0.86711
Z1427860024	0.780849
Z196139376	0.91421
Z1252456274	0.82769
Z1823623632	0.811595
Z1272424216	0.823111
Z1204851969	0.784284
Z1121756686	0.882994
Z2769309725	0.83384
Z364621618	0.869533
Z730760582	0.763392
Z237714142	0.750839
Z1617466542	0.784497
Z1626133126	0.884295
Z373099358	0.77507
Z1238996289	0.803997
Z2743759668	0.75562
Z1558403662	0.771857
Z2569590649	0.813421
Z1841255875	0.75346
Z2383442568	0.866798
Z90822317	0.784425
Z95840216	0.806732
Z98620213	0.775455
Z31088368	0.895245
Z31233664	0.836587
Z370737262	0.839291
Z397766864	0.763004
Z372007014	0.824011
Z127805514	0.912066
Z466757940	0.762272
Z370876476	0.817953
Z383725750	0.759666
Z86250209	0.805781
Z86362760	0.905688
Z52596165	0.816717
Z135420352	0.757777
Z742774578	0.789459
Z31060099	0.838878
Z237450076	0.849014
Z31095374	0.793711
Z144732534	0.8222
Z381709104	0.799451
Z94793555	0.764371
Z64571319	0.802542
Z370849884	0.781968
Z31118888	0.896119
Z748886278	0.840965
Z371944858	0.778865
Z1203075768	0.852564
Z28303802	0.752441
Z1101866612	0.769119
Z86427871	0.837172
Z1770373688	0.754169
Z1442304492	0.773695
Z1611182319	0.777105
Z25626576	0.758169
Z56820817	0.822647
Z18537270	0.803468
Z28173971	0.768876
Z56849014	0.77692
Z2370249760	0.79477
Z31125107	0.885106
Z18537744	0.751619
Z1354412904	0.817111
Z2927356694	0.784007
Z1696898118	0.777615
Z4439098525	0.796059
Z2089060272	0.750667
Z1014009080	0.815916
Z3815085218	0.810986
Z3815089099	0.772713
Z1874202311	0.854545
Z846030614	0.836214
Z2053829578	0.757336
Z3687118528	0.771284
Z3992204313	0.836062
Z1919100156	0.75331
Z3410095729	0.787205
Z3410095738	0.79906
Z4365037751	0.8951
Z1980890539	0.791329
Z1612552821	0.769181
Z1359530796	0.891382
Z4609618500	0.772308
Z1888590593	0.782349
Z2866907103	0.805682
Z3687115416	0.836031
Z85517460	0.822566
Z3668902468	0.816829
Z3992204312	0.875203
Z1612552513	0.794053
Z2798534718	0.776628
Z73486038	0.778792
Z18537861	0.764322
Z16164184	0.777201
Z1129899617	0.941026
Z31238354	0.866953
Z57000167	0.774514
Z135561270	0.879795
Z31127212	0.812666
Z3558701293	0.78225
Z1317599619	0.878809
Z729060388	0.775535
Z225116944	0.823883
Z1124147213	0.857818
Z224443500	0.769837
Z2158776301	0.808067
Z18537152	0.783576
Z1015100098	0.77265
Z1626397243	0.765997
Z1609051181	0.797845
Z1262329715	0.78942
Z29461283	0.77328
Z1124147364	0.800859
Z1311484464	0.797301
Z1259962098	0.755685
Z368587002	0.778565
Z1070408422	0.768215
Z1165364634	0.816531
Z361930324	0.793167
Z1348675930	0.761326
Z1823644534	0.810246
Z1066816434	0.846776
Z64681951	0.780411
Z1230152674	0.842941
Z1124151551	0.774852
Z126964124	0.799288
Z381543540	0.750205
Z317174474	0.771276
Z1874288409	0.85899
Z1996380289	0.812855
Z281812814	0.794385
Z1764419729	0.786371
Z31209258	0.794809
Z1118828657	0.842909
Z3687116020	0.793434
Z1894128424	0.761673
Z4684534911	0.785578
Z1347752503	0.759509
Z1239991715	0.761283
Z4519651146	0.776647
Z4466168038	0.7669
Z4635150166	0.768752
Z3686368805	0.777403
Z2053817203	0.816902
Z1230766163	0.79953
Z57157560	0.855413
Z261769282	0.76659
Z1903293526	0.823577
Z241544588	0.842507
Z1696548896	0.787425
Z951369802	0.779877
Z1344113707	0.821512
Z3507835957	0.814311
Z4461652171	0.777082
Z3464218323	0.775297
Z2094116581	0.779949
Z1696974229	0.875161
Z825781482	0.812928
Z3815086223	0.851251
Z2966412542	0.751829
Z1286643300	0.755084
Z1756180659	0.761633
Z1856276447	0.772515
Z1204852082	0.775132
Z1084004548	0.859855
Z2952211710	0.790163
Z1729860826	0.806164
Z1600425349	0.751199
Z2062453173	0.753368
Z1625843106	0.854022
Z1625847743	0.880346
Z4067779410	0.751077
Z1958447214	0.886181
Z228646460	0.898049
Z1276057417	0.767992
Z1314354691	0.880319
Z4135025656	0.804866
Z3827988894	0.855798
Z4024598542	0.801242
Z4607579043	0.834262
Z1746966615	0.78562
Z2294623670	0.750359
Z2379493887	0.776193
Z1698387990	0.782673
Z2053814510	0.806748
Z4610110896	0.775183
Z4622656115	0.76571
Z2295755491	0.813145
Z2966015288	0.833841
Z1836149806	0.839019
Z972132892	0.766491
Z409362690	0.886788
Z261769638	0.876592
Z994119292	0.797711
Z261773694	0.793023
Z1159119693	0.843408
Z645458734	0.808285
Z646395298	0.772215
Z988098246	0.762602
Z1449361646	0.822017
Z144731356	0.766678
Z79432673	0.837864
Z301245380	0.796841
Z31100078	0.796419
Z127564238	0.840344
Z1732130508	0.779338
Z220564794	0.89809
Z415055898	0.937877
Z90711996	0.787017
Z144732372	0.768381
Z86208308	0.836258
Z56835189	0.761822
Z18537673	0.766406
Z31121828	0.86262
Z31209938	0.864846
Z65019385	0.789163
Z826618842	0.752702
Z57175870	0.920654
Z18537741	0.831652
Z31065651	0.773673
Z1272282396	0.846709
Z95600375	0.797447
Z3884859972	0.790268
Z3063544785	0.763926
Z1238989076	0.770388
Z284444262	0.770949
Z1837054179	0.851683
Z1823653438	0.820449
Z1697258005	0.781599
Z2966019102	0.801713
Z1488242421	0.760817
Z856098076	0.813707
Z2381589475	0.751933
Z1873959655	0.783733
Z1823668541	0.824843
Z1414424804	0.808125
Z397780982	0.793502
Z211291782	0.751718
Z145985738	0.760487
Z1264254113	0.802666
Z16522418	0.807883
Z373015740	0.829036
Z990848676	0.817738
Z239890208	0.788198
Z397772730	0.828665
Z239893750	0.815977
Z362726730	0.793708
Z2752947909	0.755794
Z806567778	0.761743
Z1480649591	0.772822
Z2000043529	0.859997
Z1903299088	0.769513
Z1551986742	0.917588
Z373109056	0.772989
Z2059425962	0.845116
Z646488046	0.751911
Z4364760669	0.940678
Z57195233	0.796566
Z55899352	0.755673
Z94793982	0.848524
Z1554732742	0.886489
Z165247996	0.913326
Z65428091	0.922855
Z56977091	0.750754
Z228943424	0.803183
Z1401038749	0.769326
Z340487410	0.790671
Z90731693	0.859859
Z152417524	0.786418
Z992545502	0.819838
Z336554856	0.787329
Z91101116	0.750822
Z86406598	0.785501
Z205078090	0.766764
Z168440358	0.79485
Z126963594	0.774067
Z345091064	0.782061
Z430325908	0.765644
Z810468130	0.766255
Z261775590	0.750407
Z1731933350	0.755262
Z79397426	0.809147
Z18537671	0.785822
Z952240890	0.755037
Z16164477	0.789054
Z31168010	0.796122
Z257340196	0.800551
Z18537678	0.823663
Z246782912	0.752294
Z18740359	0.786354

## Sheet: Table S13
Table S13. The candidate dual-target inhibitors filtered by drug-likeness rules.
ID	ALK	EGFR	Lipinski's Rule of Five	Ghose	PAINS	Dundee	BMS
Z1090787612	0.79	0.816	N	Y	Y	Y	Y
Z1192975494	0.79	0.819	Y	Y	Y	Y	Y
Z126963594	0.806	0.774	Y	Y	Y	Y	Y
Z1272282354	0.776	0.785	Y	Y	Y	Y	Y
Z1276057417	0.84	0.768	Y	Y	Y	Y	Y
Z1414006400	0.903	0.818	N	Y	Y	Y	Y
Z1698127707	0.828	0.795	Y	Y	Y	Y	Y
Z1996380289	0.855	0.813	Y	Y	Y	Y	Y
Z3690564987	0.826	0.879	Y	Y	Y	Y	Y
Z4364760669	0.756	0.941	Y	Y	Y	Y	Y
Z4607579043	0.816	0.834	Y	Y	Y	Y	Y

## Sheet: Table S14
Table S14. Probailibity of virtual hits from 0.46 million Enamine comopunds for DRD1
Enamine ID	Probabilibity
Z132986212	0.549259
Z2850733696	0.546061
Z28052873	0.766309
Z1823025134	0.582842
Z2045759916	0.82514
Z2060783684	0.601299
Z1250685763	0.590588
Z1688316461	0.548572
Z1336502475	0.738286
Z1002271736	0.555401
Z1785649135	0.556656
Z2614371131	0.556554
Z1228502516	0.741479
Z1887045009	0.714876
Z815843302	0.671087
Z1891217294	0.607573
Z2064086887	0.515652
Z55723164	0.685559
Z2053505536	0.60907
Z1172314912	0.63881
Z666152860	0.603431
Z406397686	0.601038
Z2506233007	0.593823
Z2038268834	0.60958
Z767254528	0.612776
Z2900717264	0.533262
Z1872207010	0.592701
Z2902436136	0.547192
Z729022324	0.754106
Z2043024426	0.604617
Z1082888718	0.525464
Z1643934685	0.564918
Z2273953402	0.733014
Z1874242624	0.509421
Z1918185641	0.548883
Z1883464083	0.610803
Z1497970558	0.785164
Z1612002622	0.758921
Z1779547028	0.546984
Z751600402	0.585379
Z2041224524	0.758296
Z1168247465	0.706227
Z1872723379	0.542923
Z1023228860	0.614844
Z826945696	0.756518
Z914092616	0.549874
Z298625704	0.684541
Z1203754205	0.577146
Z994199340	0.571206
Z849686168	0.525648
Z1239457760	0.598696
Z1553729047	0.793096
Z2053699482	0.537347
Z2015068612	0.613309
Z2053696891	0.504287
Z2053272620	0.569835
Z1689901968	0.928052
Z240845956	0.638927
Z359776440	0.503001
Z225726820	0.52065
Z431780298	0.653097
Z367145274	0.729886
Z646002586	0.669803
Z437587040	0.521562
Z51225795	0.734727
Z57480089	0.607618
Z1341761559	0.601307
Z1265387105	0.652612
Z1268958318	0.886154
Z2058046035	0.511463
Z1445122489	0.821564
Z229317548	0.706312
Z114100432	0.788198
Z234550370	0.539785
Z1212904549	0.714197
Z1161277301	0.543418
Z987269612	0.515554
Z1946841740	0.578458
Z2734706817	0.501894
Z1518894465	0.614555
Z773851224	0.628891
Z647913380	0.522637
Z20129079	0.523065
Z1473689931	0.55013
Z1732493957	0.57353
Z2051830135	0.573722
Z769331338	0.686511
Z1506277373	0.558694
Z1569791271	0.632077
Z2221660550	0.595479
Z1533453718	0.546741
Z1842243395	0.507475
Z2734798174	0.700415
Z1246081527	0.571683
Z1183464902	0.537887
Z1778584645	0.749143
Z1169843110	0.551564
Z1229846972	0.555977
Z737676780	0.504875
Z2277725710	0.603738
Z1169879822	0.52181
Z1505378131	0.940724
Z1643504971	0.557886
Z1730007934	0.60878
Z813167238	0.523703
Z2089162694	0.587981
Z1704443602	0.809846
Z2063441312	0.779018
Z1345281614	0.738134
Z57812276	0.71783
Z2088427280	0.671799
Z1022121316	0.770486
Z31468408	0.885299
Z2383908633	0.708631
Z2040127112	0.621911
Z2506656206	0.586735
Z2700046190	0.544196
Z1758684529	0.624169
Z1172965887	0.704913
Z1844693193	0.512894
Z1938922435	0.509083
Z1344920372	0.55489
Z1574896011	0.895676
Z1720231118	0.784821
Z2188522122	0.539246
Z1169906122	0.583836
Z276153304	0.601387
Z983240778	0.515937
Z1901894938	0.5276
Z28053253	0.845166
Z1173199401	0.532239
Z1213672206	0.507152
Z1213700153	0.745861
Z1915697428	0.761525
Z1892294383	0.521325
Z85907965	0.552139
Z1832115362	0.508059
Z1842247519	0.787836
Z647400104	0.647467
Z384312330	0.612101
Z956108120	0.505132
Z1530325141	0.524214
Z221500058	0.502557
Z1213729977	0.64869
Z1679893458	0.62582
Z1618380027	0.670831
Z45533239	0.725945
Z2615765574	0.502909
Z804302784	0.509678
Z1211405505	0.552244
Z509642028	0.537883
Z24700408	0.671485
Z1913107519	0.826922
Z226113212	0.620848
Z1444768261	0.634134
Z2277683004	0.574453
Z2272828300	0.731875
Z2443944041	0.61606
Z1698746886	0.606896
Z2701549573	0.514739
Z2728646681	0.597639
Z2358919665	0.530236
Z1911911888	0.703257
Z2752926978	0.501677
Z1918080636	0.55203
Z1180779783	0.528793
Z201301528	0.725257
Z1297992538	0.54209
Z805687350	0.506336
Z118415406	0.502668
Z817478456	0.63362
Z2043021996	0.696278
Z2080182114	0.560183
Z1251890667	0.531613
Z2058111169	0.622408
Z1139320897	0.51933
Z1640895625	0.545186
Z737675956	0.647072
Z1537393325	0.680528
Z1217490702	0.603079
Z2361214962	0.540436
Z2057672945	0.600512
Z1901947085	0.636218
Z2091693036	0.586538
Z1227905151	0.662297
Z1567243695	0.54028
Z2054677598	0.533474
Z996239604	0.581348
Z1849413046	0.522882
Z1565915140	0.515081
Z2959426817	0.512222
Z2054885663	0.565146
Z2057084741	0.549108
Z1175840494	0.559144
Z1232920485	0.50397
Z1744054501	0.561569
Z2410319961	0.619268
Z1874221600	0.627093
Z2206885528	0.652819
Z1836232504	0.549554
Z1166124292	0.740368
Z1620977248	0.573057
Z1636031031	0.665843
Z2466936557	0.813217
Z4429305736	0.610533
Z3824528830	0.819653
Z1918482087	0.864117
Z3465306266	0.624598
Z2614381310	0.582582
Z2038273705	0.5272
Z1540290982	0.567295
Z3509396058	0.567882
Z2404982983	0.757698
Z1231930591	0.573949
Z1378395084	0.535846
Z2773282710	0.585696
Z1212335303	0.662615
Z1373685067	0.559164
Z2222529141	0.632942
Z2159870870	0.597227
Z1152146702	0.543762
Z1554668684	0.56252
Z1758872918	0.567452
Z2955805235	0.559851
Z92746796	0.609997
Z1754476260	0.555647
Z2157125365	0.578292
Z1862127335	0.640422
Z2060670040	0.524492
Z785911634	0.856234
Z2012541030	0.594669
Z1764921619	0.6558
Z647926638	0.608724
Z806401372	0.510183
Z1786397833	0.55434
Z3339543918	0.784503
Z1843470687	0.659246
Z3091770106	0.753454
Z1269781494	0.706507
Z1787590745	0.665807
Z1383887142	0.541175
Z1412313744	0.527707
Z1798303098	0.551311
Z2377009862	0.6299
Z981237018	0.528132
Z2959688840	0.692269
Z1183464496	0.54114
Z803306500	0.826707
Z3686654183	0.508242
Z1239095737	0.531305
Z1041862052	0.624397
Z1407930196	0.514694
Z2053740226	0.583627
Z1470857927	0.653894
Z3211138644	0.55296
Z1400437990	0.753898
Z3268556070	0.562119
Z1985443743	0.554471
Z2353786759	0.531182
Z2078694417	0.508175
Z990847544	0.717998
Z1951940674	0.783431
Z1905869010	0.627688
Z2732434996	0.531247
Z1318777545	0.503494
Z2027057378	0.812093
Z1445121812	0.534426
Z1272342657	0.740609
Z2053569999	0.534684
Z2582965338	0.51265
Z983486224	0.679672
Z2060853356	0.626843
Z2798533925	0.595621
Z2798534259	0.708417
Z1521654232	0.747744
Z1994291397	0.520261
Z2638664801	0.555531
Z2001367714	0.547726
Z2390869837	0.524888
Z606395818	0.709505
Z328645648	0.577675
Z2026726337	0.698679
Z1838120512	0.562861
Z1420456696	0.541127
Z1020830832	0.554343
Z1445267624	0.553571
Z1238970024	0.612673
Z928685634	0.545671
Z2053593937	0.688752
Z1650886821	0.639942
Z3344481874	0.509468
Z31229591	0.557762
Z1574679944	0.519462
Z1565210551	0.526507
Z2645580809	0.687563
Z3080766262	0.541286
Z2444445102	0.809338
Z2032978925	0.695654
Z2221563640	0.778176
Z1416997984	0.646271
Z31236619	0.606634
Z2209880827	0.564959
Z2832189454	0.757788
Z1771121483	0.685153
Z2899145290	0.763164
Z2242907064	0.667549
Z2971221588	0.719645
Z805462284	0.744673
Z1188997703	0.549283
Z1518906293	0.828425
Z1889557814	0.516615
Z1897267294	0.535663
Z2166635126	0.561194
Z2171944137	0.615396
Z1516194160	0.553081
Z2675630583	0.624311
Z1167750147	0.809296
Z1663563972	0.620437
Z1517102586	0.666474
Z2060925165	0.585663
Z1983232843	0.561805
Z2613444357	0.586326
Z2467005155	0.506551
Z2409509611	0.594664
Z1538106852	0.557656
Z3095362109	0.56042
Z1331803419	0.692573
Z1224946653	0.698793
Z2054668622	0.571975
Z1952966198	0.549056
Z1574790024	0.606606
Z2972449825	0.572112
Z815615650	0.537198
Z1513847136	0.629495
Z1171643278	0.728919
Z2643661512	0.500276
Z2505699470	0.504889
Z1274603308	0.623474
Z1757768261	0.50082
Z2414542746	0.525354
Z1425734090	0.60732
Z1352706454	0.57548
Z195253978	0.555334
Z1319692144	0.642769
Z1533825327	0.566998
Z1900484397	0.558029
Z2404159666	0.584498
Z1704452059	0.638316
Z1583407551	0.524017
Z728855944	0.514214
Z2410304858	0.55068
Z1529999923	0.554364
Z1005246448	0.597157
Z1410907391	0.599216
Z1002225496	0.562944
Z29666544	0.827731
Z1561878993	0.603085
Z905998390	0.78876
Z237327638	0.513428
Z1588743835	0.642132
Z852765410	0.509039
Z736685384	0.548497
Z1848077299	0.600271
Z2348723450	0.652251
Z1325749728	0.54243
Z1231499849	0.731547
Z1625454766	0.615166
Z2017080302	0.734964
Z2900717870	0.560474
Z1051156962	0.576777
Z1683303088	0.622945
Z2212345360	0.574644
Z1275778913	0.695605
Z1088213186	0.53932
Z1549781618	0.552363
Z1538082961	0.599228
Z1020942170	0.529117
Z1318834102	0.573119
Z1143800286	0.751185
Z2381677754	0.641962
Z1175286567	0.589852
Z292915600	0.567084
Z2967519344	0.606528
Z1730008259	0.802983
Z1183465189	0.627343
Z1730035765	0.589471
Z26550916	0.510468
Z368505386	0.56315
Z365132202	0.529263
Z365114958	0.719738
Z1095734360	0.820711
Z1844494278	0.545013
Z2000052827	0.53656
Z2900717266	0.570378
Z955723210	0.526215
Z641517688	0.514633
Z641278968	0.644039
Z961773010	0.592458
Z2057058903	0.765934
Z737673778	0.846609
Z1171437489	0.59527
Z995414564	0.702775
Z1844428199	0.521235
Z980411860	0.562508
Z1781454927	0.699793
Z1952999185	0.57828
Z1784037703	0.599475
Z2381966335	0.604119
Z2752947012	0.667747
Z1616381441	0.555769
Z1688208160	0.604391
Z1552108863	0.583474
Z1620946668	0.760639
Z1619938917	0.599632
Z1299132716	0.651918
Z2012537379	0.735389
Z2045762084	0.909075
Z1652286788	0.504619
Z2159131454	0.66568
Z1891238355	0.731115
Z1971359833	0.626364
Z1176620606	0.656297
Z1271427053	0.617208
Z1082386044	0.567791
Z1251206138	0.834522
Z1268795564	0.5703
Z1262296484	0.771342
Z2197104745	0.538749
Z384314398	0.652525
Z57812284	0.643149
Z1175231646	0.546533
Z286165534	0.866351
Z1154388258	0.68998
Z991904374	0.778039
Z71557891	0.693803
Z1139198792	0.52498
Z1195980541	0.500412
Z1942056924	0.540246
Z1389986849	0.639221
Z2719831605	0.756971
Z2642433631	0.550425
Z2774096757	0.660041
Z1636034853	0.501048
Z2389050819	0.57613
Z1665333189	0.516407
Z1928268728	0.556548
Z2255366659	0.692608
Z2231318436	0.502306
Z1570824739	0.677277
Z811687580	0.592352
Z1896948761	0.556994
Z1347777039	0.537558
Z1395399929	0.506145
Z1779728721	0.520479
Z972876490	0.512914
Z1324220164	0.528118
Z3226350572	0.687768
Z2166914536	0.670456
Z2057527802	0.617616
Z2285999180	0.845056
Z3471525581	0.624205
Z1764998944	0.749667
Z2903519846	0.834325
Z336016196	0.647512
Z1250686200	0.541942
Z737673736	0.624518
Z1952754683	0.506354
Z1856589801	0.659531
Z1197853481	0.873486
Z1833679915	0.710964
Z2505233415	0.667364
Z1322743065	0.548117
Z3016332840	0.519866
Z2700044503	0.640591
Z2729212039	0.611431
Z1022758434	0.633331
Z2068371410	0.504245
Z57904425	0.56245
Z3899644932	0.548846
Z57056193	0.828508
Z1614874850	0.609765
Z167053168	0.586806
Z1213732867	0.604
Z2088433926	0.858882
Z1874122638	0.530834
Z2383908201	0.582556
Z224893616	0.510328
Z229426560	0.584503
Z878780680	0.63711
Z2088427328	0.610407
Z1152148624	0.61326
Z2063443674	0.918305
Z2159537584	0.524373
Z1272749945	0.607488
Z1893871444	0.552653
Z1470729432	0.648578
Z1688704442	0.764232
Z1266538302	0.864552
Z1538030827	0.577349
Z1220034234	0.560839
Z1232902330	0.687964
Z2053089139	0.647303
Z57684362	0.648948
Z1683874031	0.583605
Z29885119	0.565221
Z1765109090	0.901881
Z393036822	0.506822
Z28051659	0.739616
Z1139265393	0.5849
Z2698677270	0.699411
Z2719831577	0.857984
Z1177770206	0.534587
Z1563122475	0.772527
Z2975255365	0.528039
Z1192398605	0.607149
Z1985444236	0.642123
Z875046644	0.542737
Z1271427095	0.668805
Z2732601989	0.619573
Z2732601985	0.609959
Z2754390250	0.657722
Z997325534	0.560659
Z384244780	0.631508
Z1470536968	0.562841
Z2295853649	0.57701
Z1181061634	0.602655
Z1218112523	0.756802
Z2070206318	0.517588
Z2041223265	0.576902
Z1445123844	0.801688
Z240845874	0.515913
Z1623614129	0.580772
Z640501288	0.522369
Z977507410	0.820804
Z1261986791	0.552208
Z3016332872	0.518592
Z2734747117	0.543531
Z1505284153	0.618356
Z2299030777	0.535853
Z1603061988	0.717858
Z1574676493	0.527702
Z1982368454	0.772902
Z2229189634	0.560231
Z1870025558	0.691074
Z1601583303	0.553077
Z362708816	0.536071
Z1252745816	0.556114
Z2381550474	0.585221
Z1891217776	0.674922
Z2368427980	0.573863
Z2850065359	0.532156
Z2092796410	0.678402
Z3061110913	0.543246
Z2057495248	0.505027
Z1849718559	0.504043
Z2613444535	0.764009
Z2700046671	0.673102
Z1571511580	0.537752
Z1603062656	0.563404
Z2381641991	0.687809
Z2900815547	0.748405
Z1278775219	0.684617
Z1454936667	0.674213
Z2299372817	0.70077
Z1101598370	0.641412
Z1373619711	0.524622
Z1652657589	0.505151
Z2212803377	0.577987
Z1272423510	0.501887
Z2178249089	0.773424
Z2699490430	0.545792
Z1672485014	0.594573
Z1334981588	0.845745
Z1260618407	0.658224
Z1014179830	0.906782
Z1198701348	0.662948
Z960279370	0.566733
Z2178249750	0.649794
Z2183119591	0.593566
Z2057077273	0.542118
Z2159821949	0.57056
Z1603062466	0.717799
Z2973758719	0.658466
Z1460272368	0.5443
Z1246802805	0.646273
Z2582963017	0.573007
Z2381672726	0.514432
Z3051632015	0.517013
Z3008374104	0.592352
Z1757768924	0.672351
Z1571885221	0.640518
Z1625508292	0.664997
Z2221563120	0.527017
Z1928424597	0.594525
Z2381673882	0.598795
Z1665909564	0.680799
Z1263980403	0.757143
Z3063570548	0.618238
Z2207064136	0.63437
Z3079657274	0.562872
Z2764333468	0.54519
Z857688230	0.604679
Z1766030647	0.562727
Z1636544265	0.519671
Z2203620195	0.551915
Z1891694507	0.579982
Z1536001020	0.528449
Z2348606109	0.597876
Z2053590477	0.524683
Z2052299938	0.645175
Z1771122411	0.549105
Z2194184848	0.8332
Z2053590388	0.643692
Z740560960	0.544379
Z2087911049	0.616897
Z2372430069	0.526143
Z2677391504	0.545633
Z2015061383	0.709254
Z1729991862	0.506103
Z1607452328	0.584842
Z2058119696	0.515596
Z1173455115	0.735597
Z111828612	0.549772
Z1588278178	0.518381
Z818067664	0.606046
Z2381500142	0.536751
Z1183559068	0.605142
Z2483071334	0.628898
Z2734745640	0.638811
Z361997834	0.59506
Z1127893100	0.562348
Z2160227677	0.607839
Z2160854924	0.576011
Z1849711709	0.517649
Z1359566920	0.617268
Z2381668259	0.619957
Z1143800234	0.561402
Z2370335861	0.57441
Z1771125655	0.70305
Z2172089554	0.771452
Z1172958387	0.536191
Z2381647427	0.539162
Z2273452174	0.708675
Z1508540526	0.666851
Z1051110734	0.583503
Z1695840488	0.612796
Z850762028	0.778723
Z1766583391	0.576955
Z1243236526	0.505414
Z1154822403	0.583822
Z984104514	0.72007
Z2327890300	0.590633
Z227427928	0.530612
Z1269953486	0.552257
Z1359704289	0.845272
Z1574676764	0.855004
Z1574680467	0.854653
Z1176865075	0.660548
Z3290576837	0.681645
Z1239442418	0.63945
Z1331724368	0.715599
Z1410056031	0.535068
Z1176865355	0.594024
Z2159584975	0.554443
Z1306170303	0.510154
Z1172550969	0.660998
Z2182656783	0.57135
Z1391857467	0.507681
Z1490816050	0.635541
Z1318893686	0.611112
Z983492972	0.61863
Z1245991827	0.732247
Z424810690	0.526802
Z1778472772	0.838893
Z2054681509	0.514582
Z2786556283	0.549003
Z1728456428	0.509056
Z2477370000	0.618031
Z289135448	0.562586
Z2234599269	0.741159
Z2209566998	0.615283
Z2965126295	0.529263
Z167665250	0.548843
Z1267480177	0.578118
Z2442696887	0.700197
Z1699332391	0.547531
Z1675328724	0.933774
Z318856826	0.51378
Z872294178	0.580025
Z165131010	0.576949
Z1151322683	0.65647
Z771058270	0.688897
Z30483225	0.531657
Z33486389	0.536801
Z1171604557	0.562411
Z194330574	0.802156
Z215718546	0.782133
Z734234846	0.51301
Z280385788	0.551427
Z137513882	0.522494
Z73431043	0.537883
Z166678162	0.669623
Z1838378052	0.63245
Z941392722	0.664679
Z1619850913	0.543961
Z30878248	0.548767
Z2234599247	0.712723
Z2027061188	0.877064
Z362654060	0.5156
Z1421531895	0.555929
Z1652590756	0.516766
Z1209560387	0.622229
Z28328350	0.680397
Z30624571	0.90809
Z26317533	0.806197
Z2179885089	0.790675
Z133609192	0.608209
Z1856483842	0.730936
Z1778586242	0.743926
Z1839770208	0.614257
Z1722316981	0.608002
Z1979700953	0.561055
Z1763752624	0.603464
Z1217245103	0.50587
Z1231306652	0.523294
Z1344131591	0.801237
Z166710000	0.536945
Z2736794326	0.700642
Z395935718	0.507738
Z3014228303	0.567712
Z1481653329	0.571486
Z1066042904	0.518735
Z1188646055	0.547745
Z1588831275	0.70014
Z929923996	0.605037
Z299654676	0.610337
Z1213742527	0.626266
Z1213742529	0.744002
Z444121638	0.520578
Z432288188	0.55962
Z29887269	0.57474
Z1272562920	0.51915
Z2273954848	0.550054
Z1785576504	0.718354
Z1687860256	0.764323
Z1715350998	0.548908
Z27647083	0.586118
Z45526058	0.532177
Z286218370	0.590757
Z88883545	0.820427
Z646382900	0.504591
Z284555310	0.616959
Z1337871999	0.505145
Z88893954	0.665724
Z2077784945	0.6278
Z1984126514	0.539863
Z16226053	0.818126
Z82251154	0.830932
Z3506874167	0.574519
Z738067066	0.741132
Z1696784491	0.537411
Z18740331	0.61403
Z1972782830	0.533898
Z2195993287	0.797154
Z1408474577	0.556409
Z280363896	0.756657
Z1902010576	0.649259
Z852302312	0.921162
Z2947991255	0.665005
Z955776770	0.544255
Z644919318	0.573401
Z1796873362	0.562086
Z3014406406	0.504228
Z1756373523	0.722919
Z2284435333	0.60427
Z1272759662	0.614721
Z2441206268	0.588015
Z1433978483	0.503018
Z1578087818	0.572925
Z1314559099	0.660467
Z2506454811	0.588915
Z28516486	0.542905
Z2159131913	0.537731
Z852306400	0.74349
Z397830474	0.615752
Z1373815651	0.604587
Z1541898995	0.814155
Z2964388565	0.627096
Z2218796822	0.675324
Z1167063869	0.542994
Z1704455428	0.62163
Z1928926606	0.684133
Z3300247402	0.592701
Z2361214466	0.625704
Z3300247413	0.592701
Z2188496897	0.720816
Z1738666822	0.684835
Z1363028002	0.680431
Z2404958143	0.545317
Z3686737106	0.642894
Z1918482278	0.852044
Z1844746235	0.855071
Z1991797922	0.51655
Z2200774376	0.510937
Z2027151201	0.690591
Z2054676850	0.571577
Z643386640	0.502856
Z1460362101	0.523976
Z2381557625	0.507895
Z1663683515	0.799169
Z1511801538	0.547019
Z1139313697	0.659126
Z2071114233	0.505051
Z1229867065	0.547982
Z1220746366	0.689607
Z1682546551	0.797259
Z1934935721	0.509378
Z88899851	0.717856
Z1780341232	0.632762
Z1246481697	0.661922
Z1960755094	0.597219
Z2482989866	0.581958
Z1198916934	0.530207
Z1319692291	0.685321
Z1336456319	0.529533
Z2038079132	0.608398
Z2700005329	0.567844
Z1268793133	0.664048
Z1268728809	0.810878
Z1223844855	0.539553
Z1275485821	0.696519
Z383093962	0.684528
Z1973292124	0.688083
Z1874240871	0.771612
Z1769259253	0.747501
Z2383914396	0.557886
Z2027661723	0.54751
Z1891218581	0.515963
Z1314061988	0.542836
Z2053577897	0.522657
Z1211730949	0.535193
Z1656984976	0.671975
Z2700100739	0.584992
Z1458821933	0.595417
Z1138602918	0.877534
Z941360112	0.576532
Z3290576823	0.50225
Z852308842	0.56412
Z818529400	0.605123
Z2121069789	0.502653
Z1671965105	0.525587
Z1874027751	0.68066
Z1177564579	0.59088
Z1998635722	0.501866
Z235716596	0.522486
Z1154387285	0.804996
Z46510168	0.573833
Z1229993574	0.593703
Z1262272843	0.618024
Z2040088032	0.641571
Z1541938967	0.506955
Z1756378013	0.611821
Z2285396412	0.723037
Z1889426243	0.518164
Z1084387208	0.606824
Z2851101979	0.702883
Z1663144988	0.547111
Z997825804	0.515439
Z103730806	0.787505
Z237494888	0.576751
Z3058080410	0.527118
Z991693122	0.693144
Z914644416	0.577218
Z2900717771	0.719378
Z104361374	0.584433
Z398956068	0.545246
Z65606748	0.894488
Z1138602132	0.584295
Z2219026154	0.549776
Z1383316342	0.841058
Z1151259075	0.612441
Z1188127920	0.850088
Z1002215446	0.706493
Z1400976260	0.524867
Z1212904309	0.64331
Z644835662	0.651201
Z1207910390	0.604447
Z1219595908	0.726341
Z1212714577	0.658718
Z1980934850	0.584286
Z1837876587	0.50209
Z2041974646	0.714774
Z2060511587	0.585213
Z2077799178	0.820018
Z1567371038	0.632424
Z1571757978	0.548014
Z1844930842	0.503999
Z1159003429	0.56802
Z2784260103	0.638623
Z1532773845	0.543369
Z1778703585	0.680376
Z1852075644	0.531933
Z2089155812	0.871127
Z733162388	0.566265
Z666231456	0.548661
Z940425134	0.630117
Z1013843668	0.520476
Z240844136	0.741994
Z1165440783	0.513652
Z826705024	0.803221
Z826704510	0.791471
Z2193820304	0.514067
Z1118835906	0.590938
Z1002391834	0.689449
Z1696940180	0.538655
Z18380962	0.524718
Z954335138	0.533478
Z223038102	0.573291
Z1587578127	0.557218
Z225703840	0.502489
Z1623890132	0.645776
Z1273229007	0.519228
Z1940302015	0.614538
Z394500526	0.581018
Z1514761212	0.826983
Z1511752465	0.62861
Z1239029277	0.617579
Z1797627558	0.553815
Z1213735967	0.739734
Z448380678	0.556263
Z297683468	0.635898
Z234871376	0.600859
Z86428057	0.566473
Z390368598	0.531385
Z1166120842	0.587482
Z915524364	0.577488
Z3354461237	0.953997
Z1234579641	0.626655
Z220531748	0.500501
Z1325809648	0.653798
Z2991590532	0.71713
Z803081096	0.534203
Z1996174475	0.549187
Z1478226361	0.657526
Z1959685570	0.738283
Z1510147031	0.542166
Z4779508386	0.626772
Z1439966148	0.517736
Z3463293262	0.526607
Z1508538117	0.508169
Z1984072949	0.57957
Z1309522428	0.715849
Z1973522603	0.54458
Z2607826960	0.616356
Z27360600	0.818652
Z2913421825	0.52199
Z2644404614	0.761271
Z1517412177	0.737706
Z2850437507	0.507321
Z1525878709	0.660318
Z1903331559	0.601079
Z1704412318	0.73468
Z2222997314	0.624193
Z1151987986	0.64304
Z1268748278	0.767234
Z1381523110	0.528955
Z1717481024	0.576523
Z2232026080	0.60924
Z1724730194	0.587616
Z2179010534	0.761447
Z1268726847	0.844104
Z2506103792	0.598069
Z1498789030	0.531952
Z1537213570	0.570866
Z2053567409	0.604305
Z1525878717	0.513663
Z270242714	0.609055
Z1050369658	0.553703
Z1343155884	0.696651
Z369216560	0.510813
Z2212376045	0.573266
Z1002222446	0.529821
Z1842249710	0.515797
Z1331724322	0.645659
Z3016339118	0.592731
Z57515424	0.671118
Z394501232	0.671686
Z1676874645	0.5386
Z773648156	0.600671
Z990871798	0.699592
Z1167460227	0.537166
Z2732597910	0.546116
Z1642772799	0.585792
Z1982507354	0.506084
Z1619567114	0.75767
Z3686103248	0.603906
Z165474616	0.561895
Z2198015597	0.659633
Z1461984394	0.623353
Z1268723285	0.621606
Z2675630761	0.573904
Z1144327496	0.573341
Z1212697413	0.600073
Z2958027632	0.604427
Z88467542	0.567815
Z1856593116	0.54686
Z1856582714	0.53832
Z2179691842	0.56364
Z3092716856	0.544297
Z1476089057	0.67189
Z4418305366	0.572504
Z2614301572	0.774613
Z57902004	0.641441
Z1051122526	0.535113
Z1815754748	0.747525
Z738957158	0.828682
Z1840591040	0.661613
Z2215266478	0.58931
Z1438421441	0.557075
Z1763399600	0.747441
Z422420862	0.53447
Z1139264565	0.501575
Z1268958129	0.693757
Z1663152395	0.543481
Z1624969220	0.797434
Z319121480	0.55208
Z1857240071	0.65619
Z1191319720	0.751579
Z1042392072	0.658327
Z2033626045	0.531144
Z1620574510	0.536674
Z1318900629	0.546615
Z1240400571	0.750251
Z2214998416	0.539218
Z3409654570	0.792793
Z2209463386	0.522563
Z1763103587	0.622476
Z1003449016	0.599162
Z1349512954	0.544434
Z1927169400	0.563663
Z2026726881	0.914254
Z3415725664	0.518968
Z740161966	0.545943
Z2433679415	0.670662
Z1480831106	0.899649
Z2379555836	0.54975
Z2752947157	0.547832
Z1528386404	0.600555
Z1640285978	0.550552
Z1748301860	0.741324
Z1848870292	0.645186
Z1450027656	0.619886
Z848936154	0.714555
Z1786401230	0.559639
Z2147045292	0.535639
Z356353620	0.509456
Z1211805957	0.554153
Z1228444411	0.57622
Z2038273976	0.745313
Z1687843310	0.598659
Z1518976196	0.607692
Z2851731953	0.541568
Z2966459927	0.537164
Z1828507622	0.610066
Z807675730	0.575244
Z2737261536	0.577233
Z1275728484	0.569261
Z1892269672	0.525831
Z271915618	0.610091
Z1232187183	0.513263
Z1982255062	0.665817
Z1981623261	0.61432
Z2194236144	0.518311
Z2043022318	0.566405
Z2057086010	0.750015
Z1352656603	0.784121
Z1981612878	0.53214
Z1041171040	0.553937
Z1768428022	0.578305
Z1247334285	0.661908
Z1815605881	0.50423
Z1897958834	0.527498
Z1840687058	0.676393
Z1874236981	0.653822
Z1844938189	0.677588
Z1348737920	0.525257
Z955318792	0.706157
Z354445712	0.842268
Z2058001257	0.569856
Z968512704	0.685379
Z1239119913	0.769592
Z2054870675	0.527237
Z2211231866	0.734731
Z1188996979	0.568957
Z1506272539	0.694346
Z1903330473	0.648276
Z2063441490	0.691589
Z1373540240	0.548811
Z1252390114	0.524272
Z2346905116	0.517007
Z2218158191	0.547971
Z1739569728	0.615609
Z2285440399	0.535072
Z2761993082	0.539004
Z2379562800	0.538835
Z1410906795	0.571686
Z1756381917	0.756425
Z1618536676	0.614946
Z1883267533	0.795574
Z1262211307	0.772592
Z2001379319	0.598368
Z1952332315	0.634445
Z1786614614	0.589263
Z1432073921	0.60449
Z1656985765	0.732614
Z1275485823	0.875561
Z2701069888	0.754331
Z2232451339	0.696261
Z226401112	0.672841
Z1218241487	0.625997
Z1083730016	0.634066
Z1515426001	0.579764
Z1583441479	0.550129
Z1168289271	0.86816
Z2734798391	0.623562
Z2573693994	0.562392
Z1633691832	0.6583
Z2700045656	0.612865
Z1623257029	0.659986
Z1385481961	0.568855
Z1229724478	0.544529
Z1311461985	0.555012
Z1313114354	0.542364
Z1779115440	0.60256
Z968519450	0.696391
Z812318206	0.615679
Z3077803395	0.506937
Z57159665	0.709683
Z2015066702	0.721183
Z1646477718	0.659603
Z2700951806	0.627249
Z2207215768	0.523712
Z1537684226	0.746641
Z2677427898	0.520739
Z2683019670	0.504917
Z2370550421	0.601729
Z2203519322	0.577208
Z2273865596	0.516994
Z57791988	0.846151
Z1779027795	0.603829
Z1985453312	0.614824
Z2212065773	0.680278
Z2697323426	0.525958
Z1541937232	0.562768
Z1262296389	0.547795
Z2404981483	0.533745
Z245334204	0.570603
Z2404970201	0.560144
Z453797812	0.815811
Z595447106	0.545698
Z929706032	0.9369
Z1996498342	0.514134
Z1084385162	0.598932
Z1506281262	0.516352
Z1553131812	0.563074
Z1067480348	0.600478
Z1139229523	0.635641
Z1042398646	0.69494
Z990831622	0.582095
Z435641100	0.586829
Z1116467123	0.549456
Z2069688152	0.542998
Z1445119775	0.544836
Z1439691462	0.685158
Z2379559701	0.510194
Z57159666	0.709325
Z1014910314	0.610777
Z1893089819	0.524485
Z1445119746	0.818797
Z383087906	0.557862
Z2056033293	0.560133
Z2043024700	0.534164
Z1650753041	0.63273
Z2384910920	0.579222
Z1144182698	0.54725
Z1770093825	0.503859
Z2070774296	0.612496
Z2232760742	0.602725
Z1627339929	0.56655
Z54407002	0.686791
Z1532647135	0.532622
Z1333155137	0.571991
Z1584407357	0.837177
Z1015103296	0.790301
Z1023210006	0.875315
Z1874240860	0.717294
Z1436805558	0.702895
Z1271641431	0.652114
Z2002717651	0.505757
Z1888678114	0.539235
Z2001075938	0.743941
Z1403444396	0.709109
Z1259564194	0.54399
Z1919143550	0.55556
Z1614041692	0.818332
Z274555352	0.518418
Z30623782	0.81105
Z90704618	0.55806
Z1973288705	0.532578
Z237818856	0.749539
Z30979444	0.68582
Z414989874	0.650571
Z88885470	0.671717
Z284017482	0.60569
Z1682509511	0.600434
Z2233944466	0.513216
Z1529688604	0.567581
Z1313864961	0.540221
Z758819362	0.646812
Z805502564	0.588012
Z2231319041	0.57182
Z1506272873	0.591986
Z1683635948	0.666266
Z2956820675	0.52293
Z2071335759	0.609964
Z2214176231	0.508227
Z2974629319	0.551859
Z1553131321	0.540544
Z2385056207	0.677431
Z1480826262	0.531758
Z1844792644	0.578261
Z2054893546	0.539352
Z2194873471	0.689851
Z1939184611	0.638541
Z2027596764	0.532896
Z1603063559	0.789456
Z1102995048	0.636003
Z2002421426	0.502556
Z2000990072	0.508087
Z928689344	0.575412
Z1443595345	0.597733
Z1999919556	0.529911
Z166848288	0.541863
Z1897787833	0.563596
Z2057080491	0.787625
Z1961637640	0.576376
Z1697243616	0.518731
Z2041386191	0.665366
Z1685037138	0.689593
Z2358920046	0.559074
Z2358919630	0.663176
Z2690312452	0.643068
Z32391769	0.529691
Z2358919992	0.587528
Z31468373	0.558145
Z2936883650	0.660039
Z1228040023	0.693417
Z1989846127	0.559343
Z1948396273	0.500248
Z1724397111	0.58637
Z2607552905	0.521807
Z4418306445	0.81185
Z1169904343	0.76183
Z56771702	0.823275
Z1173457394	0.621633
Z1911911459	0.680061
Z56910731	0.52769
Z2015070301	0.607701
Z1210139165	0.537968
Z2078485285	0.570727
Z2041564078	0.859709
Z1980883042	0.658535
Z1778587858	0.506277
Z1758684786	0.516943
Z2231308526	0.700604
Z1758875362	0.597445
Z1438251422	0.550499
Z4607545206	0.526565
Z2286320022	0.504341
Z1412311541	0.598178
Z1764998923	0.756402
Z2823516243	0.6712
Z1816739897	0.645444
Z29697582	0.605308
Z1874149615	0.809214
Z733275458	0.536144
Z2093418011	0.590788
Z2063443132	0.892917
Z3480645210	0.508196
Z1506261169	0.621717
Z1615030035	0.84531
Z1245999139	0.787871
Z1251789731	0.567031
Z1720231148	0.564275
Z1280563494	0.591791
Z1524785737	0.731416
Z1644026993	0.503412
Z2329722441	0.617814
Z1231030722	0.672839
Z2903525013	0.820911
Z1614720918	0.594472
Z2242899202	0.50461
Z2088447020	0.67686
Z2174589832	0.609214
Z800028880	0.646861
Z1470860872	0.514769
Z19743465	0.527479
Z1903413414	0.781557
Z1732046168	0.516074
Z1526399396	0.523862
Z316626090	0.553146
Z242524208	0.92091
Z297709652	0.50978
Z1162304824	0.505785
Z1689856189	0.524917
Z1559913220	0.552689
Z1273421278	0.564531
Z364610670	0.520504
Z370733756	0.728143
Z729025006	0.532455
Z1198326981	0.584513
Z1344125921	0.532121
Z1665707563	0.759955
Z1272656565	0.594609
Z1983660135	0.572742
Z2231319904	0.610209
Z773657874	0.515184
Z961022652	0.622226
Z1796200252	0.807812
Z1640858294	0.574694
Z1635927725	0.713802
Z852306292	0.657035
Z1143249204	0.631592
Z45511934	0.551564
Z1688989145	0.662841
Z2054984475	0.753033
Z1716332368	0.50298
Z1667147063	0.503801
Z2033099707	0.60321
Z1953429794	0.572371
Z2255366593	0.674448
Z2079003682	0.531849
Z1444931980	0.607445
Z2732434995	0.701486
Z1409225876	0.738111
Z1985366212	0.509321
Z1522191075	0.668792
Z1168291322	0.629579
Z1627518018	0.571438
Z1839639001	0.505055
Z3016311759	0.52358
Z1663563155	0.762026
Z2995293741	0.60887
Z3436284654	0.622141
Z2274769244	0.546818
Z733163040	0.745513
Z1856646166	0.55457
Z2883774985	0.51297
Z2700046872	0.511216
Z2700046251	0.551565
Z3077817152	0.596143
Z2376938623	0.542559
Z1497727961	0.651392
Z2964864437	0.783373
Z1152564821	0.507581
Z3071585111	0.664698
Z2951286545	0.766418
Z1845405387	0.561206
Z2143143384	0.542079
Z2242910487	0.549362
Z1696251904	0.616453
Z2058358463	0.500916
Z1231960206	0.76549
Z1278438630	0.678875
Z1845376883	0.624772
Z1099684279	0.552587
Z2102248841	0.619624
Z1615500072	0.845615
Z2088433325	0.630887
Z1220034002	0.532856
Z2383913549	0.514692
Z1756374783	0.660391
Z2053269170	0.564531
Z1831570569	0.672518
Z2242903566	0.549362
Z1728105818	0.607219
Z2381557596	0.668016
Z2053828490	0.614396
Z2089163570	0.549931
Z1873943491	0.504264
Z1685046227	0.520809
Z2060593916	0.678474
Z1639956085	0.519686
Z1683751578	0.747778
Z1838123557	0.690769
Z2482937252	0.540459
Z1546681275	0.56798
Z2722894721	0.712289
Z1967985840	0.624454
Z3171322298	0.565852
Z2274698340	0.525903
Z1251208206	0.610648
Z1231564982	0.648066
Z2286474726	0.534619
Z1874124450	0.844769
Z2396493086	0.545275
Z1835799455	0.507549
Z2912748452	0.725719
Z2093532070	0.540404
Z1650896615	0.550045
Z1827853792	0.740651
Z2071770858	0.552529
Z2997353622	0.582867
Z1845560700	0.606484
Z316620696	0.717795
Z1506271032	0.562272
Z2102369634	0.608669
Z1916265616	0.75368
Z2614299626	0.607884
Z1546833222	0.616235
Z1463753491	0.573376
Z1022620450	0.750191
Z2160808426	0.667978
Z2060547912	0.814967
Z2505816859	0.58366
Z2485160433	0.636028
Z1082273794	0.614573
Z237462396	0.506447
Z812853580	0.682219
Z1023225148	0.661094
Z1134973266	0.502582
Z1216696460	0.620148
Z1623890119	0.715735
Z942465454	0.707735
Z1947723679	0.624818
Z2000659022	0.639914
Z1897913178	0.500352
Z1172208841	0.697631
Z1250274340	0.525286
Z2736875953	0.77953
Z1219842267	0.52288
Z1780672535	0.551065
Z728890630	0.511949
Z1079770874	0.516389
Z1618068448	0.559024
Z1433978498	0.542589
Z19739934	0.530451
Z20238961	0.61109
Z24160898	0.531352
Z56989690	0.54325
Z29887280	0.642695
Z970992414	0.539406
Z57805564	0.530598
Z1494963992	0.628887
Z126269360	0.545154
Z1986678630	0.705887
Z2032737265	0.523505
Z2383181477	0.543277
Z1310403531	0.532175
Z297574122	0.703379
Z641492632	0.637194
Z1831275981	0.617416
Z826704004	0.742665
Z24696152	0.570591
Z803323856	0.507891
Z1233305835	0.570436
Z814272666	0.573109
Z849205176	0.548582
Z1002351332	0.712802
Z1567123392	0.726819
Z1533586867	0.588956
Z1532748878	0.554541
Z1139319367	0.582632
Z370729592	0.564168
Z17531694	0.639149
Z385387390	0.57741
Z1754206642	0.671551
Z1757402160	0.575294
Z2203687510	0.634148
Z2950317529	0.549896
Z1299523938	0.618275
Z1554680419	0.58216
Z300263010	0.611691
Z1275448441	0.655484
Z1219883130	0.732796
Z368804300	0.529744
Z1567479574	0.549105
Z1464633604	0.766174
Z1209998767	0.767602
Z1171311842	0.620695
Z2284436497	0.754147
Z756985814	0.637589
Z1203765750	0.574442
Z1337735086	0.503082
Z2045540216	0.634973
Z1562929868	0.597355
Z3016311797	0.528376
Z276654304	0.532546
Z395970330	0.521305
Z28750709	0.583305
Z1983310921	0.782093
Z2171103225	0.528263
Z1270654611	0.809962
Z56847676	0.632524
Z2936911032	0.627789
Z1157837399	0.63758
Z54665964	0.882536
Z19040747	0.741694
Z4120220675	0.504706
Z28776931	0.696776
Z51864858	0.801297
Z31211445	0.66272
Z51621598	0.844515
Z2222524915	0.626498
Z1638945504	0.556269
Z1571742762	0.658528
Z358259342	0.732081
Z1477467339	0.637576
Z384247724	0.548264
Z46199450	0.631701
Z225096498	0.771097
Z90920521	0.531694
Z71411742	0.532889
Z102620124	0.591891
Z32330308	0.613024
Z1833019977	0.555257
Z1883153212	0.54753
Z1260558404	0.532012
Z1883273972	0.569618
Z127372350	0.609612
Z1911248096	0.520056
Z116507362	0.614674
Z147123172	0.636106
Z116345634	0.574544
Z1401277135	0.536212
Z1891240256	0.573145
Z1169882825	0.790257
Z1646305625	0.565778
Z1197785404	0.63558
Z438021008	0.753077
Z1682740172	0.725024
Z1269636701	0.509279
Z1639247186	0.563199
Z1784630981	0.511184
Z1844563722	0.584047
Z166802040	0.675218
Z368774860	0.519505
Z2735963418	0.576385
Z352526312	0.581185
Z1169949295	0.557795
Z195783304	0.578484
Z1837803528	0.537957
Z2965140741	0.613104
Z2879756044	0.596229
Z735534456	0.591134
Z1602748092	0.552358
Z2223929705	0.510394
Z979950944	0.517806
Z195930396	0.566019
Z998678602	0.656617
Z354545970	0.609643
Z1033218446	0.508607
Z195552840	0.514108
Z1883236761	0.608673
Z46515590	0.540627
Z1269811591	0.654685
Z243848210	0.783473
Z927615006	0.627508
Z1779393891	0.535147
Z1119168307	0.730488
Z1939162265	0.521878
Z1999872055	0.564395
Z1540427329	0.528098
Z1033326522	0.510084
Z1754205536	0.579145
Z167022580	0.512037
Z2216781690	0.722952
Z1536705625	0.538082
Z2216781714	0.844084
Z2216795531	0.85155
Z1446647632	0.632388
Z2218300758	0.743932
Z2216781778	0.869426
Z2735972829	0.80138
Z1143333221	0.806872
Z434674226	0.514046
Z1143276308	0.673326
Z2057039457	0.567493
Z1007969950	0.554344
Z1213699090	0.511721
Z57785636	0.545335
Z57391504	0.595722
Z1080985478	0.549137
Z57391506	0.652419
Z57216256	0.71598
Z57391510	0.572583
Z57785122	0.564101
Z1213669862	0.666759
Z3269089386	0.598561
Z1213742907	0.503471
Z1213745722	0.679876
Z1213743778	0.60958
Z1213673654	0.574513
Z1172223101	0.667281
Z57088480	0.677613
Z2761811056	0.605761
Z1273873221	0.604787
Z804285448	0.511922
Z991662654	0.522202
Z4108732905	0.508849
Z1272527155	0.663302
Z1008730466	0.527445
Z735533544	0.843901
Z1334452314	0.644715
Z1198575665	0.592796
Z1250526484	0.61113
Z1286785796	0.573795
Z1357254563	0.800597
Z1754552977	0.586019
Z56865266	0.776478
Z1998041302	0.644314
Z2059031353	0.646258
Z942273856	0.744072
Z44307795	0.564381
Z2178218160	0.629251
Z1939153927	0.780157
Z1635945723	0.881232
Z392522498	0.710827
Z1455170681	0.549854
Z2525126281	0.501443
Z2752948012	0.535629
Z2235100768	0.513018
Z1317597895	0.804207
Z1947718122	0.594157
Z44307783	0.714375
Z1507602709	0.541829
Z1488248572	0.537224
Z1462009776	0.504909
Z1603835096	0.677124
Z2000074330	0.5129
Z1679899362	0.657894
Z1471061354	0.581332
Z1254488322	0.506792
Z55911290	0.55176
Z1212918279	0.500941
Z1440140831	0.569785
Z942601166	0.545184
Z2053575166	0.589093
Z1606957490	0.51946
Z1471379359	0.592646
Z1462009762	0.594901
Z1708760316	0.515425
Z24701612	0.665966
Z2383190381	0.502432
Z2761811626	0.524393
Z1840568651	0.575401
Z1514616522	0.507693
Z1778645682	0.60892
Z1614944256	0.554805
Z1534593575	0.720697
Z1162787898	0.553505
Z1686661223	0.662957
Z31152173	0.556159
Z87546644	0.544896
Z2216314730	0.566459
Z17638107	0.539567
Z2216314778	0.525811
Z46307537	0.579212
Z1899238600	0.509912
Z24701368	0.791414
Z1639223917	0.685236
Z1587522899	0.502469
Z1650885556	0.511126
Z751592392	0.858909
Z1410200810	0.525116
Z16507651	0.734917
Z1536941929	0.562239
Z1066328068	0.500147
Z1021018964	0.575456
Z735533972	0.586039
Z1033148782	0.691741
Z996485530	0.625334
Z1146866033	0.536616
Z1083966286	0.541161
Z1101498202	0.504216
Z2195993244	0.930694
Z1213670602	0.501213
Z1213674805	0.503794
Z1213736221	0.512754
Z57906021	0.803031
Z223411542	0.541303
Z2195993270	0.86316
Z44308102	0.637226
Z1213677608	0.535056
Z1567479335	0.594982
Z4185521032	0.607294
Z3441039302	0.60536
Z1888412825	0.559782
Z2232090839	0.513444
Z1910751240	0.636696
Z1956674684	0.580126
Z1787211099	0.577963
Z3144597880	0.590106
Z1561145985	0.889272
Z1688988680	0.654262
Z3542645667	0.525423
Z810720676	0.646876
Z3404158404	0.539029
Z2677921020	0.697295
Z1885378669	0.524218
Z3554485232	0.635805
Z1921445626	0.72886
Z2035299959	0.550024
Z1785501350	0.518952
Z1511674999	0.543815
Z2924059986	0.639269
Z2169789407	0.88798
Z1274870861	0.800229
Z2231658176	0.500184
Z1684256597	0.688794
Z1887547575	0.560647
Z1405152096	0.699996
Z3612420962	0.54915
Z1436154687	0.555259
Z1839692941	0.633764
Z2155550187	0.613542
Z1688988121	0.68059
Z1618843771	0.501957
Z1538085173	0.605423
Z1636054542	0.758414
Z2002494690	0.552217
Z2092034507	0.748382
Z2456797318	0.555939
Z1916265540	0.60324
Z1393205877	0.550416
Z2052386071	0.633545
Z2457672177	0.505473
Z2824517847	0.685418
Z1733658953	0.509828
Z1264997849	0.536662
Z2040098911	0.621103
Z1445592795	0.591539
Z1480868083	0.583185
Z3554856957	0.814385
Z2379560612	0.504364
Z1609767441	0.618528
Z3133957789	0.592298
Z1745548513	0.536713
Z2279050374	0.52817
Z1498712776	0.550513
Z2179886755	0.780344
Z1844453869	0.795354
Z2755334529	0.616984
Z1169844911	0.729082
Z3436556497	0.587607
Z1559046891	0.518387
Z3406555654	0.751811
Z1559047896	0.57684
Z1546970348	0.52172
Z1918688183	0.673248
Z2026850256	0.628183
Z1135228825	0.569999
Z2055164369	0.504019
Z1609739235	0.544345
Z1533906011	0.509136
Z1233684253	0.517529
Z398835704	0.652018
Z1175339754	0.695142
Z1499158684	0.582571
Z1263196638	0.552226
Z1844658563	0.643519
Z2203694384	0.542169
Z2057994945	0.502839
Z1574676833	0.851994
Z1437683770	0.611894
Z1273265998	0.553642
Z1888412819	0.512007
Z2087642507	0.638444
Z1609639094	0.764857
Z1574681000	0.795677
Z1574677270	0.810278
Z24701357	0.683718
Z24701523	0.573625
Z3464484385	0.557495
Z2053575006	0.888817
Z1252427483	0.711113
Z1565399926	0.625287
Z1455174676	0.54851
Z2379811481	0.550485
Z1458781808	0.62354
Z1233653925	0.689114
Z1316760434	0.594761
Z1634932411	0.513002
Z1444687879	0.771339
Z963572094	0.532362
Z1454890980	0.531644
Z2242924821	0.594236
Z2148033186	0.501763
Z1603418849	0.510121
Z2054998783	0.6074
Z2053575582	0.79577
Z1770278177	0.5837
Z565903474	0.532477
Z1574680722	0.534291
Z1169881252	0.58058
Z1603062326	0.516539
Z1007667376	0.61757
Z934128566	0.64809
Z1609739597	0.57438
Z1609741268	0.573494
Z1263583039	0.604737
Z994991004	0.681704
Z756433626	0.766861
Z1676191569	0.531874
Z2648652023	0.607714
Z1870271116	0.502194
Z966367264	0.820348
Z2256571409	0.505347
Z2677920927	0.538198
Z1872855468	0.513853
Z2677387779	0.681334
Z1317601931	0.510141
Z2005147016	0.635711
Z1535755958	0.582401
Z2466070076	0.608744
Z2630374482	0.573143
Z2732435364	0.513018
Z1609639929	0.613499
Z3402663370	0.547521
Z954334856	0.870739
Z794999384	0.547086
Z1347923880	0.701638
Z1444764700	0.525405
Z1275966067	0.553747
Z2001749529	0.515345
Z1444124220	0.659252
Z1169918154	0.533726
Z2418623846	0.55076
Z1169940107	0.606985
Z3542052912	0.506119
Z3649674162	0.554696
Z2842529989	0.572559
Z2263604332	0.609648
Z1192681544	0.538301
Z2053578464	0.683338
Z1603064657	0.608903
Z1603061683	0.843122
Z1840591015	0.668782
Z1694123818	0.714241
Z1574676681	0.659448
Z1574681088	0.786679
Z1902698849	0.51222
Z963571814	0.583516
Z1654858938	0.550612
Z2053677558	0.600222
Z2770230807	0.898658
Z991690160	0.651405
Z854091662	0.576583
Z1583262606	0.569387
Z3538793440	0.817987
Z1651472098	0.61024
Z1834266289	0.653953
Z398833156	0.806085
Z1995186718	0.509555
Z1203029812	0.826631
Z2178222156	0.654742
Z1614720950	0.627646
Z1842906951	0.581439
Z2185699816	0.618693
Z2755334513	0.530152
Z1327608271	0.550228
Z2722820802	0.590436
Z1185399486	0.546978
Z1927300795	0.520966
Z245210864	0.677806
Z1970202672	0.635939
Z1265139468	0.526864
Z1980927467	0.590568
Z2095408012	0.504795
Z371008480	0.514634
Z1684424834	0.815881
Z1683307387	0.709239
Z1844447901	0.864094
Z1574844100	0.745491
Z1643504800	0.517957
Z1756936182	0.521885
Z1574678084	0.787021
Z961012818	0.534828
Z2393807848	0.524164
Z1732162742	0.564194
Z1729550783	0.50244
Z908579922	0.625085
Z1233675133	0.676347
Z2027264959	0.553204
Z1516207575	0.571473
Z2179581294	0.51381
Z2443352740	0.504519
Z1844652183	0.514203
Z1788008485	0.522359
Z1559250728	0.8333
Z1816990160	0.529444
Z2052066258	0.696006
Z1446808743	0.510802
Z812877802	0.504218
Z2441098826	0.585929
Z2087857028	0.701897
Z1844539725	0.522731
Z1538400850	0.89804
Z1265655874	0.608117
Z736435398	0.619521
Z2936910681	0.597871
Z1891191173	0.548716
Z1373864682	0.571762
Z1251844300	0.649575
Z816932418	0.505531
Z2090667581	0.604619
Z1991762767	0.602147
Z3016340383	0.507415
Z163106296	0.60826
Z1080497444	0.525844
Z928641902	0.511346
Z1688561831	0.57744
Z4120967043	0.65211
Z1439888790	0.509148
Z45533226	0.631983
Z1219893312	0.665249
Z1846523358	0.531359
Z1970211376	0.579136
Z1274869113	0.626656
Z2033638776	0.54953
Z839727824	0.612881
Z2460752880	0.560377
Z441688534	0.505041
Z1274871004	0.816526
Z1574842021	0.517431
Z1638950982	0.688031
Z1604780898	0.643792
Z1635776263	0.739267
Z1747866466	0.59021
Z974334010	0.536715
Z2078842490	0.57158
Z2242906426	0.565445
Z1159151304	0.832219
Z1159145329	0.54355
Z2053568027	0.839081
Z1346694847	0.665516
Z163106516	0.576159
Z1788037825	0.530473
Z1614458277	0.608485
Z1580473655	0.527943
Z1537684818	0.562896
Z1580472907	0.643387
Z2057997371	0.548966
Z1197782374	0.629516
Z2256329184	0.558909
Z1041956182	0.526294
Z358357988	0.842268
Z1829208526	0.612219
Z1966748361	0.511936
Z1887295824	0.535158
Z1273664550	0.515886
Z1991896643	0.650076
Z1265775619	0.50619
Z2488576580	0.555597
Z2477347974	0.582697
Z2936915044	0.556261
Z1588892873	0.595193
Z2936909901	0.519494
Z231512580	0.512161
Z1867164828	0.584575
Z1682664291	0.653641
Z2482932243	0.540863
Z2220479813	0.746632
Z1333195827	0.546227
Z1695840505	0.666091
Z929649846	0.742596
Z1445121715	0.539917
Z1167298166	0.518447
Z24152223	0.64629
Z1615551563	0.591567
Z1431321790	0.586009
Z368587092	0.54753
Z1431321772	0.736878
Z4108728952	0.591373
Z368860300	0.752085
Z1213748531	0.52007
Z1037386098	0.679989
Z1544737761	0.576841
Z990589762	0.516087
Z30613352	0.525604
Z1030174222	0.545426
Z1269821231	0.883564
Z1756936300	0.691532
Z2378737918	0.507029
Z2418739353	0.52932
Z1899238521	0.599506
Z1005337070	0.579266
Z1232695190	0.72179
[truncated: 12,918 more rows]

## Sheet: Table S15
Table S15. Probailibity of virtual hits from 0.46 million Enamine comopunds for DRD2
Enamine ID	Probabilibity
Z2482867183	0.859832
Z1273885145	0.582328
Z1538217050	0.593955
Z1695968420	0.639995
Z1349402024	0.742111
Z1270930983	0.583127
Z1341194915	0.557718
Z1553729047	0.953882
Z1317611133	0.863054
Z1619423818	0.528626
Z1824226459	0.702369
Z1717287187	0.666729
Z1241112412	0.69568
Z1218238931	0.793292
Z1912617675	0.527006
Z1416647949	0.584894
Z1902574302	0.534539
Z739879794	0.587114
Z1167545075	0.802168
Z1646414042	0.635786
Z1898268988	0.714485
Z1323606205	0.582815
Z2225602083	0.559803
Z409421170	0.614081
Z1241144621	0.575339
Z1569693354	0.530565
Z2148784752	0.540895
Z1952052162	0.521845
Z2311602352	0.711134
Z1905869010	0.544898
Z983486224	0.911822
Z1218104817	0.73713
Z3075359358	0.662743
Z1145121147	0.809068
Z1993809226	0.56347
Z2036952866	0.801355
Z1708114048	0.66684
Z1565210551	0.829473
Z608070136	0.92176
Z734613224	0.672912
Z2389382168	0.501864
Z805462284	0.533348
Z2371805885	0.547684
Z2607801172	0.530338
Z1218124665	0.602176
Z2482822473	0.890531
Z1262980615	0.621741
Z1570918055	0.505948
Z1168250561	0.982834
Z3711946932	0.570968
Z195566738	0.67622
Z1172264276	0.53753
Z1218242399	0.549224
Z1218154291	0.697805
Z2177875148	0.668729
Z1176620606	0.978245
Z1236175601	0.565374
Z2311602336	0.524658
Z1823988585	0.642659
Z1218112523	0.973368
Z1562507927	0.649109
Z1844340498	0.683336
Z1905869553	0.528329
Z1568896794	0.569299
Z1252513060	0.523756
Z1690271817	0.761102
Z1989767321	0.535005
Z1192901306	0.628713
Z1511491943	0.596635
Z2178249089	0.547915
Z2178249750	0.567956
Z608070150	0.936228
Z2295233814	0.571861
Z2973437800	0.669132
Z2677914467	0.662279
Z1537050620	0.550931
Z1514291551	0.734851
Z1523116121	0.918574
Z2939764604	0.899692
Z1523113628	0.691523
Z361997834	0.681329
Z2978233751	0.563518
Z3016336453	0.539895
Z1561886522	0.500111
Z2754326411	0.581643
Z398083516	0.823529
Z89206211	0.581169
Z1118791928	0.600845
Z225098604	0.580489
Z900300914	0.633663
Z2287263621	0.57362
Z1171667493	0.645246
Z989743310	0.751456
Z3516039780	0.693726
Z1815118880	0.587781
Z2482696637	0.594176
Z2677915359	0.519992
Z808284230	0.530135
Z213366830	0.703361
Z2234779388	0.589723
Z1579808895	0.568377
Z2353571693	0.758421
Z1071050630	0.562699
Z1263673865	0.710405
Z1700795461	0.552577
Z2352540344	0.507468
Z2601471075	0.53039
Z1831937741	0.732324
Z1587691825	0.538098
Z1084387208	0.596887
Z380922454	0.831912
Z1139742199	0.599473
Z1567399902	0.771592
Z2482822251	0.814842
Z1005715014	0.554112
Z2461263124	0.61744
Z1902687364	0.662661
Z2225822290	0.800218
Z1633028094	0.612359
Z2193850879	0.743468
Z2692546780	0.759866
Z1990052412	0.512525
Z1952052114	0.582744
Z1139410009	0.551306
Z384289786	0.554522
Z2482867200	0.527418
Z1327466306	0.699911
Z1725407398	0.78224
Z1745970857	0.533198
Z1831935752	0.819067
Z1119752761	0.601595
Z1783457971	0.518574
Z1527636082	0.64609
Z2207782963	0.511011
Z1831932875	0.831397
Z1173010000	0.524067
Z1824271338	0.573268
Z1997577984	0.674151
Z1696117752	0.554007
Z2226378807	0.569549
Z1498915299	0.572763
Z1305853994	0.593079
Z1824226468	0.531981
Z1522387330	0.792231
Z1804143798	0.585614
Z1337744365	0.762823
Z1920886335	0.643329
Z2225597628	0.59775
Z1566672196	0.54287
Z1084385162	0.702764
Z1127123109	0.510045
Z1787861056	0.71731
Z1212829887	0.536415
Z1862500336	0.637414
Z1770108746	0.895916
Z1872783183	0.660687
Z1561840185	0.760474
Z1903022935	0.568898
Z1119753338	0.534065
Z1459885692	0.831226
Z1717318317	0.618219
Z1912535682	0.776611
Z1498914464	0.633894
Z2032996480	0.558144
Z2482867347	0.657213
Z1384382277	0.561621
Z1337803278	0.857818
Z1241144480	0.686955
Z29697582	0.925158
Z1566671137	0.55596
Z1218154443	0.551238
Z728960638	0.576261
Z1004226494	0.552543
Z2312635757	0.826899
Z1340576225	0.687896
Z1693176795	0.563142
Z1298006363	0.571101
Z297709652	0.667157
Z1640858294	0.668739
Z753587520	0.548411
Z2007528460	0.822947
Z1314608076	0.520332
Z416627910	0.757472
Z1140473614	0.611049
Z1323606480	0.686739
Z2378841395	0.520345
Z1349402502	0.926294
Z2015649291	0.570988
Z1139558806	0.561672
Z942465454	0.904632
Z362634448	0.961555
Z213366864	0.603407
Z385043444	0.630368
Z1103370720	0.784782
Z1161438234	0.734814
Z1239954028	0.501454
Z989747008	0.56554
Z1176719235	0.643598
Z1828181858	0.587387
Z225096498	0.711338
Z368774860	0.860072
Z1139559064	0.55641
Z2174466200	0.72659
Z739986586	0.746863
Z1762779433	0.776645
Z999226296	0.688513
Z987482954	0.898184
Z1317938552	0.774617
Z2414530531	0.720254
Z2639267202	0.547664
Z955715684	0.599473
Z1160241773	0.71613
Z1218114577	0.690493
Z4561574107	0.533921
Z2299275477	0.591928
Z2169789407	0.749183
Z750988156	0.549766
Z2605533101	0.5582
Z1733227605	0.540485
Z2057494240	0.528403
Z991102580	0.586888
Z757130008	0.519776
Z1440278452	0.566749
Z1950085955	0.566815
Z1174095832	0.543792
Z2057498003	0.611493
Z2017948693	0.636608
Z1306787639	0.551436
Z2094187984	0.65975
Z1459883536	0.600607
Z2482953139	0.507489
Z1317611127	0.532025
Z1218112911	0.947886
Z991102756	0.511766
Z2397700871	0.755192
Z2178244830	0.796207
Z1133012933	0.567194
Z1139559002	0.552475
Z444872448	0.512751
Z2057498967	0.652908
Z1746554215	0.53282
Z2102601991	0.613547
Z1024782468	0.533783
Z645334866	0.660254
Z1846519314	0.544267
Z645336236	0.67921
Z2233205066	0.55076
Z2054344179	0.566115
Z2842424755	0.915911
Z4120967043	0.601501
Z1498338913	0.553441
Z1679834182	0.514126
Z1212865038	0.601959
Z1159151304	0.718663
Z1159145329	0.517112
Z1402151509	0.509595
Z2090750543	0.57824
Z1764415281	0.511279
Z1130476408	0.505233
Z646381728	0.584705
Z28872737	0.559985
Z645333022	0.82807
Z1051906320	0.568522
Z1119749139	0.522897
Z2465246775	0.846396
Z1731668342	0.642729
Z1051117170	0.720403
Z1177944433	0.603582
Z940835508	0.861626
Z1686887193	0.575323
Z1024689610	0.501002
Z1266495776	0.590963
Z2795233459	0.643581
Z1949936457	0.536409
Z2227148774	0.549507
Z2169792332	0.914448
Z295409926	0.999991
Z361997884	0.749025
Z608070182	0.867692
Z431516468	0.944251
Z2286614837	0.764226
Z431516618	0.796751
Z2178249633	0.545634
Z2186988547	0.519229
Z2102486891	0.579029
Z1466243862	0.741454
Z1568768286	0.650428
Z2045758247	0.52169
Z1262776532	0.574611
Z1745264462	0.724773
Z2677914980	0.747044
Z1569406648	0.556116
Z431516600	0.918631
Z368776424	0.722646
Z68672473	0.925633
Z2057505874	0.640176
Z1052771892	0.563077
Z431516354	0.507891
Z1159151348	0.596892
Z1473285475	0.612361
Z812524806	0.846414
Z1403399157	0.784254
Z1824196998	0.893722
Z2369100006	0.822539
Z31051101	0.59441
Z29697301	0.600275
Z808649574	0.663293
Z821678864	0.938679
Z1822917937	0.590026
Z1360286789	0.584474
Z901100574	0.867388
Z355140722	0.676117
Z1231610174	0.763564
Z219999096	0.946984
Z1529007787	0.535036
Z1315780334	0.57455
Z1490481447	0.554447
Z1171667337	0.927533
Z1139362575	0.580352
Z1262451647	0.635616
Z1822934198	0.507601
Z871846146	0.615905
Z90659462	0.650938
Z1139414587	0.742366
Z850845492	0.523028
Z332374334	0.702531
Z1139558822	0.524765
Z1623938656	0.645633
Z1643352217	0.622756
Z976889712	0.511204
Z1212863214	0.563774
Z1315585717	0.672964
Z1095017336	0.765707
Z979813478	0.543918
Z1568349570	0.61432
Z216812280	0.750425
Z646184554	0.576842
Z1823535117	0.687129
Z1844559221	0.579828
Z53117568	0.573449
Z425575870	0.511354
Z1665390359	0.54942
Z401058732	0.551466
Z216439466	0.86219
Z32353183	0.747165
Z909784498	0.79374
Z161241434	0.517485
Z1316824078	0.547479
Z368066604	0.601366
Z1139742281	0.758742
Z1220805791	0.732329
Z53117484	0.83908
Z401058030	0.825173
Z1241282039	0.560669
Z785361394	0.767739
Z1562855355	0.713716
Z68562368	0.581493
Z1329107253	0.694117
Z1135217887	0.666102
Z909784496	0.660819
Z1269660339	0.551538
Z641758234	0.673392
Z1199360414	0.735348
Z1139559053	0.581985
Z106485454	0.52083
Z204735522	0.583341
Z1375035795	0.581425
Z1348545067	0.565075
Z1208146512	0.66049
Z1176241803	0.705854
Z85144524	0.719077
Z1139508046	0.59782
Z644713538	0.687828
Z2611961129	0.561955
Z2762204213	0.539652
Z2784867947	0.55548
Z1290269472	0.580418
Z1614134434	0.522169
Z1997544918	0.609823
Z1384131744	0.56463
Z1317935122	0.51797
Z2053506847	0.641588
Z1567555091	0.604429
Z2353764021	0.53888
Z2762207484	0.703559
Z2353772539	0.593457
Z757043922	0.532262
Z1174078719	0.707745
Z1082822096	0.570056
Z1366638178	0.813286
Z1139379954	0.541362
Z1309586769	0.751585
Z2703989799	0.573552
Z1745264304	0.669829
Z1289503545	0.597477
Z2295170769	0.520171
Z2353514539	0.563495
Z2762205859	0.528199
Z2843385556	0.620307
Z1414346816	0.67306
Z728817356	0.543502
Z1521966663	0.675118
Z1357057672	0.648559
Z1084395198	0.65423
Z1103238400	0.540074
Z1340576234	0.536429
Z1564746977	0.640163
Z2949146049	0.67927
Z651186736	0.507014
Z800000724	0.582358
Z425113932	0.592747
Z992181990	0.653829
Z1267761440	0.659414
Z224925880	0.654778
Z1268891979	0.608335
Z1155945965	0.516982
Z1086108180	0.718303
Z1411783742	0.661305
Z1897037864	0.567008
Z432301024	0.683672
Z1220051111	0.523999
Z1896895617	0.850254
Z1765773123	0.760605
Z1349148677	0.622212
Z371219758	0.524961
Z489031170	0.782571
Z1621729556	0.744585
Z898647234	0.591449
Z1082822092	0.600605
Z1103045375	0.579513
Z213366856	0.747106
Z650720702	0.785671
Z1357027433	0.551762
Z1329278183	0.689458
Z2612267310	0.783219
Z1770181841	0.530425
Z1708115344	0.74738
Z1269673136	0.656013
Z805824012	0.568131
Z1587781579	0.750154
Z646420018	0.544728
Z1270094156	0.605648
Z1315214276	0.870313
Z1561938757	0.82172
Z45534032	0.86434
Z1461954635	0.530789
Z822030786	0.539853
Z1522387422	0.704652
Z220609994	0.547804
Z1135194813	0.87308
Z1272320924	0.758695
Z1559298477	0.771574
Z644637160	0.566628
Z1711326217	0.845444
Z44516549	0.5903
Z1437701808	0.543852
Z2677923101	0.654451
Z354446386	0.881594
Z30957182	0.561362
Z1874081233	0.843805
Z1796853687	0.811395
Z1796844245	0.772437
Z117578774	0.503622
Z401062358	0.739473
Z68673180	0.935011
Z54747797	0.572526
Z648424554	0.802676
Z104546374	0.729084
Z319036292	0.682986
Z319032320	0.693249
Z117581600	0.951069
Z117578580	0.973589
Z940835188	0.648191
Z68297108	0.659932
Z1893313029	0.616981
Z1185331128	0.504148
Z644726762	0.630014
Z1104693670	0.51719
Z1460016978	0.554335
Z1139732696	0.643747
Z1408702762	0.522013
Z2499278893	0.595859
Z757043216	0.799699
Z2154378951	0.530435
Z757044830	0.620206
Z744880462	0.69771
Z1492837040	0.622136
Z2369155683	0.647423
Z645334864	0.557943
Z1313554278	0.690892
Z424758468	0.677964
Z414691350	0.549611
Z649885412	0.53584
Z805462536	0.587389
Z104874704	0.677049
Z649887274	0.629161
Z1303482937	0.543853
Z1652536442	0.534756
Z1844828831	0.508152
Z1269662937	0.632304
Z1269660413	0.620021
Z1084368520	0.846695
Z1139415161	0.642935
Z1212857539	0.78463
Z977724862	0.555579
Z371707744	0.582827
Z279767632	0.507009
Z4445879673	0.61642
Z2379557143	0.593842
Z1759935429	0.525512
Z1171366747	0.533783
Z2225546423	0.799866
Z2226563660	0.582948
Z1212860244	0.807186
Z1139362573	0.549434
Z1127125334	0.625841
Z1724267439	0.61536
Z909765838	0.723368
Z1337777927	0.741314
Z1278884953	0.545732
Z443000788	0.502196
Z1480775837	0.57575
Z983486560	0.812213
Z1212886577	0.658813
Z641555336	0.783663
Z425446868	0.903935
Z2482822476	0.976046
Z2283016341	0.668262
Z1317909847	0.504167
Z237893022	0.548425
Z1234306635	0.587263
Z741204100	0.50766
Z296359238	0.506705
Z126940726	0.543881
Z100733482	0.804343
Z271663408	0.551147
Z414691436	0.50787
Z757803278	0.603199
Z104624832	0.62373
Z64662991	0.525892
Z87550503	0.693551
Z30981608	0.502973
Z46173896	0.607803
Z46164657	0.989689
Z88903941	0.903815
Z991930236	0.656877
Z749274022	0.517638
Z422844096	0.634931
Z2735631514	0.621694
Z648420288	0.898156
Z1002840874	0.50741
Z46188417	0.51209
Z966999370	0.544216
Z648421770	0.964307
Z223194232	0.591763
Z1176619535	0.722482
Z374436258	0.543869
Z165207366	0.657239
Z751914878	0.650387
Z104818816	0.536907
Z116520110	0.731746
Z44091237	0.70776
Z1416996777	0.557094
Z1434155279	0.595077
Z1844464594	0.631868
Z219234616	0.720345
Z3075796196	0.55857
Z1440217261	0.802887
Z44492392	0.872935
Z1974998677	0.65915
Z2177181433	0.925862
Z3347741004	0.679315
Z756097932	0.849972
Z756097962	0.84551
Z840223176	0.543507
Z1960118513	0.593457
Z1437676999	0.56027
Z3346941339	0.579546
Z163048780	0.532764
Z2149393461	0.643466
Z2177181287	0.917861
Z2752946895	0.508024
Z2256944467	0.511658
Z1586724821	0.516383
Z2178247222	0.709579
Z1082401376	0.592878
Z2448292624	0.567284
Z1828593139	0.519977
Z1218291850	0.577202
Z1080688776	0.804609
Z195567204	0.63229
Z44435590	0.542246
Z218126786	0.671726
Z213380632	0.520251
Z195553050	0.934634
Z224861796	0.674577
Z225098374	0.646672
Z130195112	0.547153
Z195567104	0.643454
Z3809607141	0.500278
Z730771184	0.524097
Z649995780	0.836426
Z2064080503	0.682685
Z1616194521	0.748174
Z1868615022	0.566464
Z2234833388	0.737015
Z645168408	0.591555
Z1455358275	0.561099
Z362634366	0.685176
Z380922370	0.946644
Z1176449895	0.665203
Z1127122607	0.567994
Z90187337	0.587277
Z757803138	0.621953
Z1868535094	0.577725
Z1611997149	0.566464
Z213369408	0.819699
Z31121946	0.806521
Z227925192	0.62762
Z225097256	0.542371
Z232369586	0.554794
Z1938207452	0.692181
Z1173763821	0.826884
Z1173763977	0.698293
Z1766125139	0.665657
Z1218302639	0.840832
Z1130254831	0.577492
Z1120841306	0.654082
Z1778818153	0.824795
Z169618124	0.607841
Z335288220	0.648835
Z1997656328	0.831637
Z989572238	0.61556
Z231670026	0.612159
Z1611996976	0.566464
Z2378825833	0.909974
Z371820536	0.577293
Z1731765550	0.86754
Z361997714	0.552119
Z1724450393	0.525556
Z1650860331	0.745151
Z1695964677	0.532497
Z196177952	0.774968
Z31066222	0.583788
Z68297555	0.740504
Z197493576	0.500124
Z46200937	0.576129
Z220120646	0.550672
Z2736480334	0.56769
Z736640166	0.664776
Z89356537	0.543411
Z409678998	0.506273
Z85290249	0.882292
Z295859234	0.579554
Z736639914	0.634681
Z641714264	0.644237
Z989569464	0.58318
Z2346743708	0.566727
Z850805600	0.566281
Z1832165579	0.72779
Z1908449952	0.520669
Z1844535955	0.554712
Z1362626757	0.771029
Z2225518509	0.594194
Z2466094405	0.520938
Z2272077688	0.542465
Z1142757904	0.536315
Z1239082144	0.61864
Z1785729503	0.532823
Z2716747601	0.951747
Z2177181530	0.968787
Z990185010	0.631975
Z2178248557	0.533945
Z4114441758	0.575213
Z1141280261	0.675761
Z1567665680	0.633103
Z1455181260	0.561099
Z650917400	0.571133
Z1341474957	0.898177
Z507276816	0.91851
Z1192469141	0.658237
Z3091742130	0.860422
Z1218153624	0.63451
Z1916144719	0.635539
Z1568845328	0.56726
Z136285418	0.55711
Z46183849	0.680566
Z117585410	0.66791
Z994861690	0.652136
Z594294722	0.679578
Z104875140	0.571101
Z295861166	0.656833
Z1844746944	0.604001
Z1252494842	0.527113
Z2312635785	0.898963
Z317183604	0.73705
Z753184814	0.588222
Z384293014	0.782121
Z1438507158	0.642079
Z2834500756	0.660058
Z594304932	0.568593
Z1562449154	0.563226
Z753228632	0.518158
Z195569334	0.543879
Z1269670188	0.696682
Z44427477	0.894267
Z1488643399	0.77763
Z237582074	0.791626
Z1400414157	0.698985
Z2513393990	0.510012
Z2488654892	0.560557
Z1640909747	0.729787
Z432464280	0.538312
Z2368931867	0.828426
Z1844484965	0.554409
Z2483109988	0.586838
Z2213998441	0.502949
Z2278931897	0.511416
Z1722886822	0.590518
Z2992962948	0.737292
Z2177181258	0.960315
Z1199583994	0.547344
Z2295231221	0.980386
Z1505754507	0.68487
Z3027318032	0.511472
Z2363767141	0.521732
Z1505721141	0.675772
Z1143240818	0.911335
Z1543184239	0.640628
Z2953760895	0.84453
Z2707115389	0.930576
Z1192581705	0.513205
Z2611591565	0.796433
Z1241454569	0.567803
Z1225459237	0.570735
Z2992962215	0.871134
Z1383891803	0.655824
Z826445706	0.688925
Z2975354855	0.771875
Z1234274780	0.618311
Z1192583688	0.585856
Z1567625214	0.517057
Z2790715489	0.537949
Z1315209343	0.524955
Z64890963	0.82111
Z2019260945	0.563602
Z2982731094	0.565524
Z224839350	0.674446
Z1551846963	0.539572
Z1400580090	0.512194
Z2492443114	0.689701
Z2953760382	0.750898
Z2953761776	0.75327
Z2900719958	0.597018
Z2771892019	0.611413
Z1569191464	0.5324
Z1529048145	0.553557
Z228766530	0.524368
Z2716704457	0.594563
Z3553176808	0.731093
Z1572776612	0.519491
Z2755766859	0.827603
Z2752946893	0.560601
Z1902674387	0.608857
Z2352772445	0.575043
Z1626115367	0.562973
Z1468920528	0.68159
Z1903329613	0.622256
Z1207785491	0.667362
Z235784080	0.643979
Z1269870064	0.562874
Z650880328	0.54696
Z1218302643	0.678649
Z1568846401	0.759973
Z1736409989	0.604613
Z1832091032	0.576099
Z1732852726	0.536114
Z1569471224	0.588933
Z426080426	0.540794
Z1994009819	0.50847
Z2161392979	0.870733
Z2241999162	0.583581
Z28871416	0.506127
Z3071615687	0.663751
Z1700848624	0.523854
Z1994040150	0.732231
Z989334832	0.634299
Z1587583287	0.58026
Z1569015140	0.60157
Z1994006463	0.508552
Z2103686014	0.954553
Z2295184213	0.711716
Z1868468009	0.605507
Z46211669	0.538882
Z1133410556	0.843085
Z1182882521	0.539425
Z1051213348	0.585598
Z1269670817	0.571297
Z757803008	0.840466
Z1574873712	0.831095
Z1485198280	0.512217
Z646382438	0.558446
Z143123402	0.544514
Z196177320	0.510668
Z573335136	0.708501
Z739983018	0.680516
Z1619887287	0.679004
Z319035248	0.881596
Z44505866	0.586121
Z945242918	0.568666
Z2032812521	0.500837
Z2379567281	0.524409
Z1193504327	0.576751
Z1088583466	0.718929
Z2161388890	0.54607
Z1568948305	0.506463
Z1955706761	0.867467
Z1578193567	0.673533
Z235345659	0.884552
Z319887600	0.667009
Z192955586	0.517866
Z46183878	0.783327
Z431822518	0.59153
Z368811566	0.580173
Z196847464	0.888011
Z594311560	0.610359
Z636089602	0.576952
Z44516386	0.569635
Z195848432	0.514849
Z86159321	0.523358
Z279638458	0.524654
Z297689344	0.628424
Z117584890	0.565245
Z1139415278	0.561068
Z1127122320	0.594059
Z295860608	0.539959
Z983891128	0.645381
Z643521686	0.551089
Z1167156393	0.631388
Z44492441	0.684306
Z1492826187	0.648488
Z1829866351	0.737998
Z1120821591	0.608167
Z1289494566	0.579481
Z1362464924	0.741486
Z1241733240	0.560195
Z30967724	0.607513
Z850978124	0.771647
Z1003195224	0.559557
Z46164026	0.685005
Z651206244	0.55335
Z1086103808	0.697987
Z384294524	0.572991
Z1314373036	0.597054
Z241723592	0.807752
Z1426130322	0.540184
Z1459884232	0.651244
Z1366636617	0.548464
Z757748380	0.605332
Z1050090110	0.624252
Z1266970407	0.583998
Z64662666	0.587282
Z2362165442	0.512067
Z30957173	0.64202
Z217303820	0.696525
Z223194258	0.532201
Z1212771181	0.749745
Z826896600	0.665619
Z53003722	0.670435
Z46210756	0.594183
Z426078572	0.691147
Z56953777	0.902533
Z643521690	0.668049
Z454403200	0.831117
Z1711313811	0.55486
Z954343004	0.688573
Z1897062810	0.693024
Z1708120279	0.653784
Z1411191872	0.695044
Z1626166246	0.691273
Z1626166202	0.755705
Z1564926630	0.507355
Z757136512	0.624862
Z2056093580	0.632447
Z2370621670	0.562608
Z2900816470	0.572295
Z1305856114	0.530979
Z1141230801	0.607665
Z2122845079	0.628108
Z1833415664	0.578761
Z2900814652	0.643427
Z1459885938	0.563662
Z1817092299	0.636666
Z54747799	0.535592
Z446329190	0.718278
Z371644292	0.627723
Z184802686	0.780942
Z821662204	0.546943
Z960944606	0.511555
Z829610980	0.543105
Z371707500	0.730039
Z805626872	0.639155
Z1003175766	0.632424
Z1269654294	0.629227
Z1796852732	0.906123
Z1159066741	0.545279
Z1650866468	0.802896
Z396997098	0.649432
Z130195160	0.813281
Z46503969	0.61343
Z1354375206	0.582375
Z1269659811	0.544427
Z1269655154	0.631244
Z865329046	0.598248
Z237033778	0.701342
Z955721984	0.689635
Z1171379737	0.655862
Z512017976	0.685738
Z1048271822	0.583279
Z1048266190	0.585567
Z1135293210	0.76556
Z651181972	0.538482
Z1030961592	0.643264
Z1526369293	0.582997
Z1139559013	0.626659
Z1400438641	0.537772
Z2295166248	0.759113
Z220005432	0.683235
Z1139514706	0.56852
Z1475943089	0.527176
Z1177056403	0.776924
Z923918214	0.562969
Z2161388479	0.596484
Z1494565766	0.765181
Z2056060607	0.521665
Z1262979734	0.533304
Z488437124	0.539891
Z1139415848	0.742247
Z436697604	0.519479
Z446327754	0.623433
Z1051911952	0.583734
Z1048255906	0.662035
Z1039062312	0.728019
Z1272392533	0.540256
Z1139414999	0.514404
Z1875252369	0.509444
Z741774878	0.567079
Z850805890	0.588883
Z104681756	0.654853
Z106098980	0.516833
Z1894871336	0.583169
Z961163736	0.813469
Z53117586	0.578987
Z2018610607	0.729612
Z1456273103	0.814999
Z1459885207	0.819183
Z1218115311	0.572674
Z1580146173	0.502602
Z116302394	0.52352
Z1506353952	0.608289
Z645333658	0.646187
Z989743076	0.622179
Z507126596	0.823862
Z2292781586	0.535335
Z424761102	0.890365
Z1650870004	0.594195
Z1912602853	0.691603
Z1556829305	0.581343
Z1883224601	0.51116
Z1209753892	0.556893
Z1139415371	0.872629
Z911532290	0.610638
Z1781712766	0.521451
Z463512062	0.533934
Z1039062270	0.559461
Z1305843918	0.658534
Z1555308233	0.508668
Z1016888894	0.519238
Z2832156485	0.53788
Z2330905629	0.50945
Z1449958869	0.524426
Z1844498804	0.629782
Z989726246	0.533983
Z1135194555	0.604343
Z757040354	0.550364
Z990302240	0.716036
Z1128645320	0.752816
Z1580148897	0.543372
Z828806124	0.706783
Z1037434232	0.541684
Z1521839916	0.661426
Z434562078	0.714298
Z1180002296	0.654738
Z1016987164	0.674922
Z2274490864	0.520877
Z2482922808	0.601858
Z1562793815	0.665804
Z989725792	0.628352
Z2053116737	0.501963
Z1708120568	0.679846
Z1762780058	0.500584
Z56825345	0.616106
Z736640198	0.738154
Z1139415223	0.824868
Z1562793476	0.567028
Z1431600872	0.521665
Z1989623732	0.951438
Z130195290	0.840125
Z1139414763	0.541962
Z1139414364	0.565501
Z46201001	0.514626
Z819964746	0.500351
Z1313068676	0.5887
Z1869960398	0.534605
Z1491029881	0.643729
Z1833458772	0.502015
Z1343932967	0.532036
Z1432259416	0.608436
Z1337736719	0.630301
Z649853366	0.74027
Z2900814648	0.59164
Z989723676	0.649742
Z1639721898	0.564595
Z1492803737	0.546772
Z2225544859	0.580298
Z1732844915	0.674474
Z989745102	0.620833
Z2769342128	0.511253
Z1869517429	0.750901
Z852293944	0.587139
Z1337736836	0.561462
Z989724902	0.832624
Z989724988	0.825845
Z827856650	0.537588
Z1256159446	0.510645
Z1496817891	0.667206
Z914153096	0.760526
Z1522387317	0.720818
Z1320223553	0.825508
Z1655552581	0.560707
Z1566708276	0.768352
Z2784087956	0.516525
Z2033070404	0.552557
Z2056045749	0.661092
Z1989938777	0.537449
Z354908986	0.506019
Z955961646	0.648421
Z373131472	0.881863
Z1517871321	0.56043
Z909850344	0.603749
Z1927100484	0.513087
Z828806190	0.516517
Z1999859163	0.594468
Z1102215583	0.810209
Z1086100602	0.591017
Z1131999113	0.513731
Z2001979320	0.951239
Z994843212	0.515487
Z1459887587	0.537481
Z1400669738	0.721353
Z1732957660	0.746077
Z900037606	0.552795
Z1209816095	0.693018
Z1732881160	0.68672
Z900821740	0.645344
Z1141230866	0.665593
Z3027267017	0.531957
Z3290577760	0.934397
Z1661197596	0.864752
Z1193504248	0.564271
Z415588740	0.715633
Z1567400541	0.861273
Z3847897177	0.678497
Z3015835402	0.668286
Z446322848	0.735452
Z335470474	0.623804
Z228838024	0.664146
Z989745550	0.502302
Z989726390	0.739413
Z972973272	0.521379
Z991551648	0.534302
Z1218176972	0.717828
Z106886994	0.764912
Z46282602	0.52891
Z145574666	0.807406
Z52659957	0.784102
Z54506367	0.762621
Z196092442	0.595029
Z993544920	0.586713
Z641757794	0.647348
Z46183753	0.830018
Z295860460	0.647052
Z1152267111	0.550399
Z993546020	0.697284
Z115682044	0.518592
Z1681929481	0.586499
Z433922740	0.712638
Z218004102	0.675386
Z425102700	0.56232
Z138252822	0.540838
Z46164041	0.737946
Z213334880	0.952379
Z235315478	0.548365
Z238834788	0.57822
Z1168292814	0.801131
Z106736660	0.708616
Z218005308	0.7387
Z218003576	0.565473
Z1139357806	0.629649
Z1517694420	0.691615
Z218005422	0.57239
Z368774856	0.690105
Z989579270	0.842375
Z46200557	0.79507
Z422378348	0.549322
Z641709744	0.575668
Z641451584	0.607464
Z436033162	0.681989
Z127713882	0.501112
Z414640322	0.650457
Z990551674	0.584703
Z126201820	0.639487
Z90659040	0.857457
Z1130234439	0.617616
Z32353470	0.684305
Z1323606793	0.548708
Z361390094	0.661666
Z106043634	0.578362
Z1139356592	0.642961
Z641342232	0.917229
Z431821196	0.58583
Z295860602	0.752608
Z990948088	0.71365
Z196184606	0.504106
Z371707784	0.530704
Z218122438	0.560653
Z1262401217	0.61919
Z30957279	0.815259
Z218002960	0.945394
Z1119401905	0.500418
Z332388914	0.716328
Z319033666	0.563739
Z29697575	0.730125
Z645164690	0.574035
Z781751884	0.591142
Z645169808	0.524751
Z645172812	0.520805
Z134784904	0.526926
Z757752716	0.556422
Z412544758	0.928987
Z1141280222	0.818566
Z44502048	0.574092
Z983891158	0.562409
Z973101544	0.65853
Z989239040	0.629496
Z352892132	0.554021
Z104873432	0.541289
Z992453586	0.602475
Z909901752	0.736218
Z1298211137	0.505388
Z68297696	0.527448
Z104988740	0.594775
Z295860700	0.535175
Z1119771891	0.566116
Z1725263957	0.501373
Z44532250	0.538742
Z295860348	0.863054

## Sheet: Table S16
Table S16. Probailibity of virtual hits from 0.46 million Enamine comopunds for DRD3
Enamine ID	Probabilibity
Z1796326899	0.678537
Z1273885145	0.62808
Z1349402024	0.560587
Z1650877455	0.991992
Z2771680715	0.509866
Z1833455303	0.770728
Z1898268988	0.606217
Z1526846252	0.795879
Z2018820379	0.517733
Z983486224	0.853075
Z1218104817	0.569144
Z608070136	0.984489
Z1262410861	0.54105
Z2482822473	0.796832
Z101692266	0.73832
Z1168250561	0.974438
Z1176620606	0.572589
Z646137016	0.519903
Z1990392889	0.599115
Z1218112523	0.994309
Z2582963202	0.587148
Z1690271817	0.62935
Z608070150	0.997698
Z2836943187	0.526991
Z1521612549	0.655884
Z2706965366	0.797117
Z1537050620	0.633472
Z2939764604	0.719043
Z398083516	0.775552
Z802701810	0.507622
Z1171667493	0.848367
Z2482932254	0.806952
Z1263673865	0.536422
Z1700795461	0.669512
Z1801602702	0.60033
Z1441689534	0.786685
Z1139271554	0.717967
Z1567399902	0.663163
Z2703087739	0.501431
Z384289786	0.664457
Z805610900	0.556396
Z2215266478	0.647038
Z1491550597	0.965911
Z1450027656	0.554107
Z1352656603	0.528039
Z1443991996	0.543475
Z1218262042	0.610386
Z1855788528	0.618784
Z1522387330	0.553974
Z1337744365	0.605786
Z2045825900	0.515535
Z1212829887	0.667143
Z1862500336	0.931837
Z2032996480	0.878128
Z1796326889	0.675267
Z1241144480	0.723341
Z2482074539	0.611435
Z2922752749	0.535814
Z1833455075	0.538201
Z1640858294	0.662227
Z1538194695	0.948045
Z1990456146	0.518887
Z1349402502	0.911061
Z1218262022	0.840047
Z942465454	0.693153
Z362634448	0.999996
Z1483979411	0.59144
Z1103370720	0.77671
Z1239954028	0.571096
Z812333788	0.597552
Z2950225867	0.612849
Z368774860	0.959598
Z2174466200	0.925076
Z757134428	0.576793
Z987482954	0.750977
Z899967286	0.537526
Z1686909492	0.779674
Z1218114577	0.867234
Z1717401689	0.560996
Z31152173	0.531391
Z2064066298	0.514596
Z1818993937	0.644164
Z4561574107	0.518501
Z1174095832	0.586285
Z821771968	0.69064
Z1218105651	0.561401
Z2482953139	0.708799
Z600414736	0.696234
Z1218112911	0.97881
Z1145155074	0.7504
Z1140971933	0.591648
Z1262785208	0.778357
Z2842424755	0.870618
Z4120967043	0.528354
Z1140974888	0.605572
Z4120967040	0.560148
Z2482932243	0.732445
Z1037386098	0.655
Z1708754898	0.563667
Z1177944433	0.517501
Z2209483165	0.640495
Z976538584	0.566604
Z812332624	0.622498
Z102216814	0.551094
Z2169792332	0.583798
Z1262401251	0.563993
Z295409926	0.996058
Z361997884	0.962977
Z1218243494	0.730121
Z608070182	0.611856
Z431516468	0.866375
Z431516618	0.600401
Z2034754322	0.651815
Z431516600	0.829537
Z368776424	0.902368
Z68672473	0.577645
Z431516594	0.602612
Z812524806	0.911698
Z1403399157	0.791305
Z1824196998	0.893895
Z2369100006	0.829096
Z198076390	0.519333
Z369976300	0.511532
Z821678864	0.741879
Z1037386034	0.640187
Z1038103390	0.53377
Z90644965	0.586481
Z1822917937	0.550964
Z1846901069	0.538639
Z901100574	0.756644
Z52146131	0.529035
Z1241255338	0.518476
Z1161142508	0.534599
Z236926714	0.789963
Z219999096	0.970401
Z1822875438	0.714318
Z1171667337	0.731077
Z86256938	0.726406
Z1274279297	0.654884
Z821249880	0.736962
Z1729659326	0.623134
Z1737968963	0.628642
Z1696135504	0.536154
Z1230719471	0.578069
Z1822934198	0.650836
Z353985946	0.517335
Z1643352217	0.58238
Z53117568	0.891468
Z1729788007	0.990472
Z1272705547	0.500766
Z368066604	0.59643
Z1737965795	0.988158
Z648290488	0.627094
Z1168023414	0.820191
Z53117484	0.90586
Z707065836	0.619327
Z644372618	0.668301
Z910951442	0.805568
Z909805672	0.534073
Z1002777768	0.813079
Z979862304	0.622188
Z1866126076	0.54052
Z321241392	0.700449
Z1366638178	0.518715
Z2295170769	0.777508
Z1593899982	0.538004
Z364385116	0.764958
Z1230551544	0.80188
Z1845288666	0.686428
Z1729776224	0.910042
Z800000724	0.549563
Z992181990	0.658724
Z1159065699	0.903848
Z1652242508	0.501136
Z1024686960	0.543011
Z366590510	0.960058
Z365866088	0.809925
Z382933884	0.613122
Z1220051111	0.951816
Z1896895617	0.575574
Z972963082	0.520131
Z1312562627	0.851553
Z1765773123	0.567756
Z1349148677	0.514487
Z90649322	0.630085
Z915797580	0.697728
Z371219758	0.971687
Z102215432	0.616687
Z1313748124	0.647133
Z103971784	0.513344
Z910953350	0.862384
Z271417366	0.601715
Z1561938757	0.802136
Z821668850	0.670331
Z1522387422	0.53161
Z845572424	0.854745
Z295845074	0.737085
Z220609994	0.861728
Z1135194813	0.807984
Z1559298477	0.720868
Z409422026	0.513276
Z397733416	0.519283
Z332990722	0.818817
Z850983930	0.599782
Z1942021618	0.556941
Z812332190	0.55556
Z354446386	0.911548
Z30957182	0.50977
Z1171453649	0.580843
Z1796853687	0.738722
Z52158715	0.619266
Z117581600	0.820213
Z117578580	0.813853
Z1408702762	0.636791
Z236842250	0.68776
Z851221596	0.517674
Z368777094	0.660548
Z1084368520	0.815253
Z371707744	0.882319
Z94835747	0.710647
Z1430530460	0.945448
Z1171645470	0.64941
Z983486560	0.66523
Z1218154645	0.658566
Z408698476	0.82258
Z641555336	0.724204
Z364381420	0.823444
Z425446868	0.517681
Z2482822476	0.753875
Z1333241816	0.636375
Z1443992454	0.511117
Z442448370	0.66418
Z1002782262	0.771161
Z333698336	0.642666
Z100733482	0.548328
Z353985848	0.513147
Z354451058	0.898344
Z30957265	0.73426
Z46164657	0.871287
Z46188417	0.624984
Z1139230674	0.589583
Z353985852	0.552747
Z374436258	0.941942
Z2312571815	0.679455
Z44091237	0.710472
Z44492392	0.642107
Z2177181433	0.532452
Z1884113771	0.50693
Z756097932	0.979649
Z756097962	0.933729
Z2177181287	0.573411
Z1065860424	0.531835
Z1828593139	0.510328
Z1218291850	0.582255
Z196183934	0.633991
Z3809607141	0.643541
Z1623333423	0.807159
Z2723371810	0.500863
Z649995780	0.959928
Z362634366	0.970021
Z380922370	0.990283
Z366594176	0.827186
Z224855008	0.505989
Z433323298	0.604571
Z368933326	0.537512
Z1559058499	0.57266
Z2378825833	0.935772
Z1731765550	0.546308
Z361997714	0.87446
Z1650860331	0.797225
Z196177952	0.550752
Z317183426	0.896318
Z197493576	0.641042
Z104681494	0.512189
Z46200937	0.856997
Z220120646	0.505105
Z220062518	0.600867
Z317183480	0.76505
Z85290249	0.879812
Z1083022616	0.554356
Z989569464	0.637039
Z46187855	0.524904
Z1817541380	0.533972
Z2346743708	0.823745
Z1262792419	0.581122
Z1362626757	0.718469
Z2466094405	0.507623
Z2716747601	0.705999
Z2177181530	0.739978
Z46183849	0.640905
Z1650874431	0.537103
Z1262982953	0.713177
Z317183604	0.798199
Z384293014	0.609343
Z2142294241	0.70479
Z31331945	0.740406
Z2715939741	0.544221
Z237582074	0.911365
Z2257172166	0.811299
Z2379561267	0.596489
Z2992962948	0.748765
Z2177181258	0.573961
Z2295231221	0.520203
Z2707115389	0.9058
Z2992962215	0.511022
Z2900719958	0.564064
Z373098280	0.657602
Z165207136	0.840361
Z1824259340	0.509291
Z1207785491	0.761775
Z1198814327	0.532692
Z1568846401	0.535494
Z3071615687	0.51705
Z1982177859	0.574944
Z989334832	0.548395
Z2103686014	0.521869
Z2279577084	0.508676
Z757803008	0.720772
Z265551342	0.73998
Z1313502915	0.534672
Z1262998621	0.630263
Z739983018	0.798762
Z46181360	0.516124
Z442448990	0.528464
Z1088583466	0.500226
Z2161388890	0.908348
Z333695696	0.654449
Z333700118	0.616744
Z1578193567	0.616193
Z2269234292	0.539066
Z52580908	0.52441
Z374435010	0.750893
Z52149276	0.526721
Z400812706	0.584613
Z374438438	0.874353
Z371643652	0.6876
Z196847464	0.855417
Z169005016	0.627524
Z53116294	0.518558
Z46164076	0.523697
Z279638458	0.777378
Z952638744	0.576195
Z52150392	0.767596
Z983891128	0.545335
Z873101580	0.584402
Z1795984698	0.591357
Z757748380	0.564165
Z221046920	0.58716
Z1828125960	0.5889
Z31248661	0.784059
Z30957173	0.675539
Z1331861996	0.778262
Z56953777	0.501025
Z90657826	0.57049
Z374828018	0.661728
Z368070316	0.647307
Z46356493	0.605715
Z1650876005	0.847912
Z1631886079	0.616115
Z1626166202	0.716893
Z757136512	0.676814
Z2604060852	0.734568
Z2900719960	0.678315
Z54747799	0.540662
Z371644292	0.651848
Z420944592	0.510339
Z1038104122	0.731024
Z31369373	0.53051
Z46203199	0.734906
Z52295833	0.702493
Z1149195970	0.613681
Z1002782906	0.91978
Z371707500	0.961364
Z371911410	0.857805
Z354449918	0.903933
Z1796852732	0.916797
Z1159066741	0.914145
Z354444864	0.932276
Z228041344	0.674253
Z396995960	0.631845
Z396997098	0.570718
Z130195160	0.61309
Z127878958	0.525612
Z46503969	0.552528
Z1045913966	0.591251
Z1354375206	0.580859
Z1048262978	0.567954
Z815220682	0.537477
Z955721984	0.565849
Z512017976	0.884176
Z800000716	0.581129
Z910956506	0.53505
Z19900042	0.602617
Z220005432	0.822283
Z1763872323	0.512943
Z923918214	0.878098
Z2161388479	0.632981
Z1995587120	0.560628
Z104681756	0.548287
Z903225672	0.695394
Z785266172	0.583996
Z1218133469	0.587885
Z53117586	0.735267
Z1456273103	0.693715
Z1218115311	0.705138
Z1731476902	0.509805
Z2028305243	0.531847
Z1490520707	0.544279
Z1563262247	0.531638
Z2482092395	0.747728
Z2328454250	0.745033
Z434493614	0.554708
Z1650876859	0.851919
Z1609292080	0.635175
Z46201001	0.694176
Z1313068676	0.516286
Z1491029881	0.667224
Z1650876609	0.728499
Z1218151530	0.542307
Z852293944	0.955154
Z977076558	0.540365
Z914153096	0.702483
Z1522387317	0.604078
Z373131472	0.788049
Z1650860154	0.558546
Z1999859163	0.508742
Z1218247110	0.61992
Z1701452691	0.577182
Z1635297719	0.587218
Z3290577760	0.970446
Z1246499300	0.627169
Z1391968359	0.608896
Z899972042	0.508768
Z2129921048	0.501793
Z2604074480	0.504636
Z3027270833	0.50575
Z3091893021	0.604089
Z2038079106	0.548029
Z46282602	0.516406
Z52148768	0.581246
Z821903398	0.74742
Z285584592	0.529805
Z990303862	0.521634
Z993546020	0.501915
Z30957119	0.691455
Z129011290	0.626074
Z1679675443	0.545295
Z371642412	0.524053
Z368066690	0.790563
Z30957106	0.555632
Z1274167209	0.719016
Z297773990	0.505012
Z218004102	0.56068
Z213334880	0.813337
Z90644958	0.566965
Z366588248	0.542862
Z238834788	0.525403
Z168805414	0.630464
Z218005308	0.600377
Z324815292	0.583382
Z432443512	0.534363
Z52146545	0.655577
Z46200557	0.97972
Z374439710	0.862689
Z383656744	0.833678
Z422378348	0.642966
Z285585108	0.740494
Z368066704	0.816108
Z374435108	0.875007
Z734259138	0.618708
Z641342232	0.65226
Z371643050	0.634218
Z371652994	0.5557
Z271200628	0.519438
Z371707784	0.892799
Z1262401217	0.800854
Z30957279	0.602779
Z218002960	0.774514
Z333695890	0.826017
Z30957416	0.575861
Z52146555	0.504608
Z46183644	0.654086
Z374440074	0.519296
Z930887500	0.698068
Z137439244	0.886468
Z285584296	0.656084
Z851221434	0.52399
Z1359500059	0.536738

## Sheet: Table S17
Table S17. Probailibity of virtual hits from 0.46 million Enamine comopunds for DRD4
Enamine ID	Probabilibity
Z30822788	0.564351
Z1711623602	0.774439
Z1022974642	0.841083
Z1683995470	0.633759
Z1837062855	0.857794
Z2397119074	0.79795
Z2045839585	0.578405
Z2397117908	0.523677
Z1796326899	0.862993
Z1002271736	0.588025
Z1024465336	0.974054
Z989723984	0.751152
Z89140610	0.873031
Z3091864350	0.71691
Z2498495316	0.574311
Z1349402024	0.847868
Z1736807974	0.80774
Z1527752263	0.606034
Z757043950	0.605153
Z1232645849	0.573021
Z1997675230	0.760575
Z1944279874	0.603599
Z1270930983	0.5106
Z644593588	0.715608
Z1851188387	0.501893
Z136481884	0.618518
Z1733615410	0.638674
Z298872452	0.576241
Z1341194915	0.871961
Z1421386672	0.558454
Z1765624374	0.551754
Z1142748244	0.558768
Z1951769379	0.73916
Z1553729047	0.587403
Z2070206034	0.51154
Z1333153589	0.619084
Z1460429139	0.704448
Z1568896868	0.56229
Z1317611133	0.89277
Z1876285978	0.685389
Z1337227638	0.673544
Z2058046035	0.903264
Z821692476	0.5658
Z1717287187	0.508255
Z915928890	0.573222
Z107090346	0.762736
Z1103238195	0.929216
Z2353572073	0.863151
Z1513491795	0.564342
Z1518894465	0.585098
Z1461040271	0.598146
Z2058045440	0.618124
Z1682938728	0.665302
Z1506204976	0.579699
Z1140095488	0.582313
Z1819476467	0.535826
Z1626133178	0.57819
Z2313697167	0.519517
Z2232732280	0.771611
Z1140050130	0.503063
Z2311914094	0.554961
Z2053680070	0.523285
Z1441707778	0.756592
Z1538963206	0.915511
Z1234014733	0.838646
Z2627459399	0.74987
Z1726033524	0.693763
Z1210292347	0.689235
Z2015977816	0.533243
Z2052061707	0.624203
Z2493059615	0.912956
Z1659834252	0.685919
Z1912617675	0.720104
Z1756017165	0.561881
Z1687521716	0.910038
Z1997668314	0.981811
Z1679828729	0.853966
Z1416647949	0.519502
Z1844636219	0.93117
Z1699802614	0.612028
Z953924258	0.643949
Z237581968	0.876298
Z2790300124	0.784617
Z107326098	0.659488
Z1759785237	0.927335
Z1757858405	0.831038
Z1022227968	0.527281
Z1726330993	0.644741
Z1802726417	0.565302
Z1272319322	0.652492
Z1320130809	0.992978
Z1269657403	0.738457
Z1679893458	0.544598
Z1239805769	0.736718
Z1638053371	0.914301
Z1823977779	0.941994
Z2277683004	0.656637
Z1228049859	0.558518
Z1489788882	0.625549
Z1446810178	0.586476
Z1692692217	0.557724
Z1203275733	0.599308
Z804779144	0.853281
Z1433560996	0.586135
Z1167545075	0.79451
Z1022909510	0.689592
Z1196086295	0.557838
Z1929854710	0.818128
Z2388402945	0.75444
Z2058111169	0.875882
Z1646414042	0.796346
Z1897704117	0.697499
Z1580496085	0.61482
Z1887388111	0.696854
Z2015106410	0.715907
Z2164216468	0.591021
Z1616195941	0.700073
Z982156622	0.874284
Z2035298217	0.604365
Z1846479574	0.515171
Z644150340	0.67904
Z2035296979	0.709296
Z2035303139	0.782337
Z1994154728	0.867199
Z2103091333	0.582928
Z1269654602	0.649123
Z840180112	0.624383
Z1247324909	0.582442
Z1139210569	0.618282
Z1902772977	0.587063
Z2056083489	0.502939
Z2347708073	0.549568
Z1281843418	0.723539
Z1301343910	0.545596
Z1744054501	0.553546
Z2052385256	0.518374
Z2168024458	0.672325
Z2410319961	0.790453
Z1582753763	0.574033
Z1139686828	0.55719
Z1732347326	0.768925
Z1942331901	0.657969
Z1514137353	0.581288
Z1230797100	0.86596
Z1289782933	0.638093
Z4449685800	0.510923
Z2225602083	0.83535
Z1984082724	0.606694
Z3062180257	0.746492
Z1241282314	0.668416
Z2384751769	0.727752
Z2696433633	0.529654
Z1685482263	0.681878
Z2386216208	0.694068
Z3609130458	0.570287
Z1231930591	0.726401
Z384290220	0.836453
Z1529696669	0.632339
Z2036927609	0.549163
Z3686322844	0.578746
Z1281884804	0.73935
Z1506281236	0.597936
Z409421170	0.819032
Z1569249915	0.948884
Z1152146702	0.50921
Z2383837920	0.649932
Z4002435545	0.91109
Z4644053570	0.603881
Z1755330366	0.517646
Z954410698	0.94697
Z744822398	0.58088
Z1015182816	0.521208
Z983508078	0.525789
Z2958225771	0.58152
Z3362345932	0.683078
Z1787590745	0.803661
Z730770534	0.969211
Z2768785473	0.598213
Z955717062	0.621711
Z2965294678	0.982594
Z357943266	0.716972
Z2091421861	0.633329
Z3268553812	0.554702
Z1929922156	0.547891
Z2482982573	0.731266
Z1562698140	0.59636
Z2482961907	0.705675
Z1908475510	0.599282
Z900282210	0.717754
Z1755439791	0.701938
Z2148784752	0.913801
Z2761570979	0.65612
Z985622092	0.694366
Z1888154223	0.614475
Z1272355048	0.994655
Z1220453226	0.720133
Z1333164884	0.533918
Z1958001217	0.861268
Z2054848215	0.566916
Z424757858	0.533032
Z1540459991	0.724842
Z2178134663	0.897493
Z1400437990	0.725699
Z1152147587	0.795312
Z1568699851	0.70372
Z1587197828	0.728007
Z1615931642	0.906654
Z2210537816	0.611341
Z2271724102	0.660445
Z2275437490	0.609628
Z2054851471	0.593686
Z2335448083	0.535462
Z1271836428	0.649729
Z2054776338	0.945062
Z1413169954	0.930517
Z1156003295	0.504812
Z2057569798	0.542928
Z1951940674	0.562777
Z1905869010	0.638789
Z1176243244	0.749446
Z1740736742	0.529161
Z2069902363	0.593143
Z1498765924	0.547849
Z1567641575	0.504217
Z994867584	0.662353
Z1506237935	0.671925
Z2018820379	0.767884
Z2149758345	0.945801
Z2225745774	0.721533
Z1763068298	0.7451
Z637362026	0.614308
Z2176609551	0.83691
Z2053922003	0.553253
Z1693194768	0.582989
Z3071559295	0.618027
Z983486224	0.953269
Z1390026669	0.709143
Z1218104817	0.658953
Z229213228	0.816384
Z2837583050	0.906367
Z1987953126	0.58145
Z2696433508	0.693859
Z445357844	0.860254
Z2997748860	0.622518
Z1145121147	0.799487
Z757548680	0.896795
Z1140147642	0.675362
Z975836660	0.713812
Z2054651129	0.955106
Z1156003815	0.851196
Z2054760994	0.662469
Z1636811130	0.577829
Z1100931294	0.843369
Z989724824	0.763907
Z1554660231	0.574915
Z2256272944	0.842932
Z961713248	0.828069
Z1770234948	0.508185
Z2053803659	0.686103
Z2371979227	0.555335
Z2527301369	0.611393
Z117580596	0.755848
Z1565210551	0.92516
Z608070136	0.805492
Z1024936320	0.797776
Z2046684047	0.667852
Z2970659785	0.631809
Z2610549160	0.573943
Z2768784439	0.684066
Z1506204848	0.555344
Z734613224	0.825702
Z1840672036	0.550522
Z2936915443	0.590205
Z1408823723	0.605345
Z2641530426	0.569861
Z2225781997	0.692176
Z2290262811	0.562653
Z2697641756	0.691813
Z1987804100	0.531764
Z2021790501	0.643138
Z2601356135	0.636286
Z2703840778	0.938752
Z595034540	0.768677
Z2482927197	0.64595
Z2389382168	0.518609
Z805462284	0.573601
Z2696433410	0.526797
Z1757890838	0.530154
Z1690166357	0.905344
Z1401668308	0.536602
Z1675857999	0.659273
Z2328423783	0.708726
Z1866864021	0.98231
Z3009034153	0.55672
Z1834240226	0.500149
Z1254906320	0.650154
Z1546966065	0.546986
Z1883524119	0.605004
Z2527329664	0.792634
Z3009609305	0.72266
Z1765872014	0.51162
Z2612436382	0.503465
Z2226660347	0.703129
Z2827433739	0.737001
Z2057504361	0.700073
Z1595075692	0.79873
Z2168029030	0.621795
Z1568520636	0.714205
Z2951970074	0.755864
Z1802723728	0.635116
Z2295232786	0.503298
Z3173375533	0.94752
Z1983502183	0.717751
Z1840049820	0.536625
Z2607801172	0.509653
Z2483320134	0.603393
Z1078282076	0.61474
Z169942694	0.620163
Z2476165805	0.622931
Z2704274516	0.590272
Z1554064247	0.729573
Z1218124665	0.647596
Z1646373152	0.648075
Z1568395810	0.889326
Z1757768261	0.597097
Z2968755988	0.698663
Z1139274848	0.799022
Z3416716728	0.601058
Z1784087986	0.789882
Z1241621411	0.832509
Z2295683472	0.621186
Z2967928333	0.837194
Z2716500801	0.737218
Z1994572995	0.806497
Z1239037898	0.672645
Z1783355653	0.86689
Z1749333195	0.85025
Z1907683097	0.613679
Z1529999923	0.702771
Z1119831449	0.925377
Z445716810	0.961553
Z210798440	0.699086
Z1024465652	0.678514
Z1139404236	0.698537
Z1689159377	0.624347
Z1832111169	0.974649
Z2296038005	0.527513
Z1568896472	0.558942
Z2408580822	0.628425
Z1332723314	0.954435
Z1337972254	0.542366
Z1997219335	0.795422
Z1065671968	0.584687
Z1987141693	0.601049
Z1765293990	0.567559
Z1993955244	0.922287
Z1883330929	0.590126
Z1168250561	0.978211
Z2677921467	0.62939
Z1680642951	0.506281
Z1002502326	0.850679
Z2061178885	0.571032
Z929890492	0.521828
Z2481295632	0.730743
Z1281992018	0.526318
Z1523279988	0.862065
Z3415911154	0.882509
Z1142755454	0.565285
Z285706390	0.505194
Z3711946932	0.849514
Z1011056654	0.969028
Z2095139048	0.62083
Z1143800286	0.786395
Z2780072707	0.807999
Z1919933570	0.623958
Z1449934899	0.528215
Z1755396158	0.54502
Z1952206628	0.547403
Z2215664756	0.617848
Z1583116412	0.545044
Z1193394668	0.824412
Z2512714206	0.509703
Z1668934237	0.706214
Z451130790	0.648638
Z105517072	0.667273
Z95981129	0.58299
Z167654848	0.531141
Z235461638	0.705006
Z1646243494	0.573819
Z1506204934	0.8179
Z2936915337	0.584799
Z1668358138	0.660854
Z1272703445	0.853678
Z2768784382	0.534862
Z955715436	0.8072
Z1022949746	0.708923
Z733494134	0.504848
Z273627148	0.716097
Z1391811317	0.527312
Z1241282313	0.639256
Z1263291818	0.683001
Z1960376078	0.790982
Z1218242399	0.577043
Z2024670638	0.560377
Z1348332760	0.676663
Z2410318135	0.727092
Z1784089096	0.819793
Z2761743442	0.725426
Z2035298584	0.863936
Z2090081547	0.647011
Z2091530243	0.696569
Z1781454927	0.95842
Z1758011269	0.844374
Z1758010525	0.587119
Z1506427976	0.506801
Z1263078464	0.726873
Z1573916687	0.592712
Z1533733751	0.54841
Z1299132716	0.711147
Z2044221218	0.928021
Z2177875148	0.530524
Z2043334384	0.840812
Z899970904	0.563659
Z1142762234	0.508425
Z1957946138	0.728218
Z666390702	0.923603
Z2975253810	0.503727
Z2492443270	0.605398
Z2052374110	0.858278
Z1142757572	0.908814
Z1121160966	0.561115
Z1156151866	0.626342
Z1142758523	0.865596
Z86190238	0.546636
Z1142757536	0.520774
Z1139414915	0.809547
Z1139231651	0.504119
Z954408902	0.687164
Z1646108591	0.63098
Z1506205047	0.540669
Z1896843046	0.592396
Z954507540	0.667509
Z1070715154	0.89692
Z1421006566	0.775081
Z1588038041	0.674195
Z1461737452	0.704295
Z31159313	0.583078
Z1752374346	0.536158
Z1488588837	0.675581
Z1818054028	0.602321
Z968614542	0.511314
Z1844497213	0.745856
Z1445422608	0.620946
Z2057537525	0.59055
Z646137016	0.813289
Z1779818637	0.683336
Z1864989680	0.525753
Z1844230098	0.64851
Z1844080941	0.772627
Z1912627060	0.731435
Z1270087809	0.805416
Z2766680588	0.50611
Z2231969645	0.63303
Z2271709056	0.888346
Z2266019308	0.501359
Z3686988925	0.53707
Z3687022769	0.651925
Z1796326929	0.640255
Z1700179203	0.519964
Z1700187956	0.589457
Z1151681923	0.829956
Z1168297433	0.924687
Z1754405436	0.510677
Z1152148624	0.812286
Z2159537584	0.507377
Z2700351826	0.500843
Z2168024473	0.700115
Z319553160	0.651963
Z1538838612	0.512814
Z1990069970	0.524109
Z1832110709	0.958964
Z2442920180	0.72335
Z3009016612	0.910125
Z3008133885	0.573972
Z2482994461	0.640173
Z1554913114	0.783638
Z3063557185	0.646255
Z3091624754	0.642454
Z1864414873	0.813599
Z1450371674	0.504764
Z2971321963	0.556717
Z1569189675	0.56869
Z1990392889	0.619712
Z2206330122	0.548019
Z1103219526	0.515823
Z1103238118	0.837077
Z2161425282	0.686725
Z2768784353	0.63222
Z2353759154	0.692043
Z2768785604	0.502947
Z1128655074	0.751841
Z239873176	0.686647
Z2353574602	0.825454
Z1989930439	0.748669
Z751543934	0.502111
Z2912726706	0.830548
Z1506202869	0.635363
Z2610720637	0.563486
Z2722243501	0.510943
Z1337772535	0.701667
Z1271836074	0.56895
Z1567357877	0.656635
Z1218112523	0.833293
Z1844086241	0.945426
Z2070206318	0.730949
Z1546830768	0.625951
Z1625208232	0.597293
Z2035298569	0.679013
Z1980994156	0.691001
Z2755422374	0.581883
Z1223018021	0.612159
Z2954025028	0.594977
Z2683001907	0.629366
Z2696433408	0.757337
Z805502818	0.910464
Z2696433407	0.57176
Z2677920989	0.605521
Z1218111762	0.875155
Z2837584388	0.668701
Z1456199107	0.518523
Z2482869973	0.6742
Z2482773045	0.618396
Z1580575763	0.754645
Z1175621606	0.583923
Z1844340498	0.868617
Z2215669908	0.542555
Z1958929613	0.62245
Z2313443345	0.521224
Z2383859754	0.542301
Z2628020471	0.805774
Z1517100011	0.523189
Z1281867089	0.700168
Z2053832747	0.701146
Z1569430474	0.655321
Z2053819194	0.512417
Z1337972266	0.711288
Z2053142670	0.884719
Z2058063011	0.540508
Z2146561382	0.702475
Z1568896794	0.948349
Z2497508905	0.922008
Z2358568041	0.522522
Z1567358709	0.610713
Z1396703865	0.600633
Z1626299611	0.989607
Z1252512872	0.871198
Z2982755599	0.851291
Z1410566731	0.732865
Z3343815174	0.593698
Z1902511792	0.50482
Z2193865561	0.635572
Z1156003334	0.799095
Z1921084975	0.69123
Z2843257113	0.794199
Z4631846100	0.618144
Z2020112983	0.637064
Z1989767321	0.704055
Z2047139427	0.623389
Z2052385083	0.653353
Z1176898915	0.564001
Z2721902672	0.719598
Z2057495248	0.902691
Z1990040364	0.557284
Z1564177021	0.954888
Z1135086339	0.540373
Z1955978009	0.529098
Z1506212783	0.519482
Z1961235864	0.54523
Z1220656713	0.820206
Z1127165451	0.72611
Z1817321641	0.56865
Z1480775555	0.715129
Z1523279557	0.778445
Z1212784914	0.534269
Z2856518867	0.501055
Z2967624667	0.597866
Z2273618722	0.9836
Z3016336389	0.511921
Z1480851530	0.533583
Z1755638949	0.836411
Z1756062708	0.877181
Z1626132457	0.787476
Z1759266537	0.707865
Z1757768591	0.599615
Z1444794367	0.584655
Z2506417793	0.785937
Z2263323417	0.601404
Z1568396054	0.815944
Z2057499036	0.867856
Z2192421940	0.814486
Z2053015482	0.595702
Z1156003603	0.914484
Z1568452073	0.555605
Z1139377942	0.645933
Z1024936314	0.771322
Z2052373705	0.554267
Z1568396627	0.723724
Z807098744	0.934852
Z3071567703	0.763735
Z2790701409	0.604578
Z2482927371	0.513657
Z2721902639	0.767178
Z2483072035	0.767575
Z2721897753	0.621213
Z1272490122	0.779793
Z2058101939	0.792978
Z2054776333	0.904598
Z2053015723	0.616229
Z2036993623	0.621256
Z1135293200	0.719851
Z2330166172	0.845084
Z2206320703	0.555902
Z1143721619	0.60804
Z46218362	0.928728
Z1233234412	0.78959
Z1784087998	0.507159
Z2161598999	0.868688
Z1271795487	0.621811
Z2215496788	0.52502
Z2358657001	0.930774
Z2771683515	0.749295
Z1781609892	0.698509
Z1989711061	0.564301
Z1614129093	0.742475
Z2997349879	0.542085
Z2483070259	0.630599
Z2768784248	0.527662
Z1957999865	0.899654
Z2384414389	0.65933
Z1665279396	0.684696
Z2054653002	0.965978
Z1985450756	0.650292
Z1564088798	0.507269
Z1778963723	0.960466
Z1987040604	0.535041
Z1569689475	0.521772
Z1778964240	0.848338
Z1784088325	0.700111
Z2054650446	0.956893
Z1614131923	0.654004
Z1619597010	0.847867
Z2054648224	0.909868
Z1828650352	0.737596
Z1757768924	0.890494
Z3077965936	0.743134
Z2410314171	0.657268
Z2912275532	0.679128
Z2054648645	0.743868
Z1464692943	0.513008
Z2910264031	0.680917
Z1372258856	0.900075
Z1985443892	0.571934
Z1619857280	0.545248
Z1601723072	0.755747
Z2052385213	0.643939
Z2389399403	0.582711
Z2165559978	0.508513
Z2295243846	0.571914
Z2982756851	0.680793
Z3173377036	0.526895
Z3576990412	0.690546
Z1974263644	0.62158
Z2058119696	0.719387
Z2482947815	0.733182
Z3173374835	0.849293
Z2527364088	0.972453
Z2396503912	0.789723
Z4465073672	0.912508
Z2482927367	0.919629
Z2996728652	0.581325
Z2973437800	0.747197
Z1740458897	0.791509
Z1537050620	0.864758
Z2493299700	0.613797
Z2206580899	0.608314
Z2784080058	0.745559
Z2721873504	0.717582
Z2177171220	0.602957
Z2795243279	0.948966
Z361997834	0.768379
Z2384431069	0.704217
Z2953267071	0.600207
Z2696433424	0.586075
Z2483021278	0.563556
Z2389399686	0.551385
Z2070762465	0.520162
Z2777617121	0.947056
Z1864589330	0.54578
Z1359566920	0.69668
Z2601225555	0.705045
Z2056105288	0.507486
Z1416435566	0.598083
Z1781860375	0.540558
Z1268664672	0.577595
Z1646392432	0.645884
Z224402682	0.82615
Z401852262	0.695641
Z594544998	0.58345
Z1765557022	0.579858
Z1439566693	0.737453
Z1716214616	0.691718
Z1395493495	0.551536
Z2677914134	0.847379
Z1738333994	0.514911
Z2370497266	0.915663
Z1232875342	0.850197
Z1333366462	0.594242
Z900278874	0.664173
Z1902691918	0.651887
Z1211998669	0.516008
Z1172550969	0.609055
Z1252639715	0.683106
Z1591660680	0.788357
Z1089357210	0.531016
Z1318111927	0.534327
Z2613865015	0.751934
Z1646405102	0.851739
Z1786743737	0.667242
Z826900224	0.769821
Z1561886522	0.725093
Z1447870488	0.885529
Z2754326411	0.876313
Z398083516	0.934005
Z1997727074	0.646547
Z729342916	0.679008
Z1213200577	0.812646
Z2442696887	0.695189
Z1246728565	0.639552
Z976405888	0.756527
Z1754520985	0.509291
Z1081256648	0.714299
Z990007196	0.784062
Z1558652965	0.570157
Z1452774007	0.643838
Z802701810	0.819478
Z1118791928	0.829887
Z225098604	0.824068
Z1139559276	0.564537
Z1139559799	0.718543
Z1493116322	0.509756
Z238759304	0.873141
Z1919283688	0.908033
Z1348610687	0.717539
Z1936454658	0.513967
Z1913248753	0.649328
Z1232627016	0.752666
Z667592590	0.692074
Z1171667493	0.65307
Z1359593356	0.621213
Z1139202427	0.698713
Z1507544039	0.550026
Z26317533	0.625505
Z1102219378	0.888103
Z1957942612	0.686804
Z1268910367	0.728088
Z652847922	0.718612
Z989743310	0.947937
Z1082792342	0.589946
Z1418919526	0.584545
Z729395566	0.585603
Z1212329251	0.845619
Z2898002800	0.91445
Z855114736	0.84111
Z1344350520	0.578848
Z1897166242	0.54206
Z1623138435	0.503984
Z1690823781	0.7149
Z64655976	0.574266
Z99109606	0.544195
Z1269665444	0.689539
Z1663351970	0.691232
Z46211185	0.717442
Z2607557135	0.873984
Z645658358	0.699789
Z3506874167	0.835685
Z966967472	0.609272
Z1665454077	0.561593
Z804001952	0.746848
Z1270094295	0.560515
Z1272715234	0.643532
Z1225755254	0.590905
Z1602288520	0.785785
Z785285980	0.780989
Z2768783851	0.721085
Z1372813301	0.768334
Z1132700681	0.906079
Z2219094891	0.571072
Z1233924632	0.884406
Z1118532311	0.546016
Z1687515778	0.698057
Z1385600773	0.753655
Z2768784480	0.969631
Z1192583654	0.639057
Z2482696637	0.810366
Z1205070623	0.545237
Z2479754898	0.559884
Z1154772851	0.501971
Z2330381139	0.693751
Z1887416592	0.897245
Z1101540537	0.58734
Z1139274730	0.926916
Z1143613469	0.745165
Z1572382004	0.68783
Z397830474	0.539567
Z1752325934	0.545716
Z1763788225	0.594781
Z2034814308	0.956928
Z2090082561	0.576222
Z1901048788	0.798704
Z1994800931	0.654021
Z1170686636	0.528927
Z2218796822	0.697884
Z3410093227	0.500682
Z4005577629	0.660498
Z1615891636	0.881963
Z1492384054	0.582031
Z2269494584	0.695753
Z2951246373	0.930769
Z1357432629	0.80841
Z213366830	0.546227
Z1455314948	0.824232
Z2384380510	0.518849
Z821913834	0.558092
Z2389313101	0.558048
Z2361317918	0.870748
Z2956307994	0.667793
Z2027151201	0.52997
Z2052377803	0.836133
Z2836989075	0.668009
Z2482827611	0.558549
Z2467064951	0.626691
Z431516446	0.678462
Z2385218846	0.87384
Z2761205147	0.879806
Z1348614106	0.7948
Z2482832696	0.559239
Z2704036819	0.987948
Z1939467709	0.696279
Z1454318750	0.823767
Z2353571693	0.88685
Z1950235288	0.70991
Z1874099305	0.567369
Z1252512859	0.570995
Z1982372001	0.834332
Z1819476754	0.502552
Z2953271113	0.932558
Z757550244	0.630062
Z757044754	0.889861
Z1574873707	0.693114
Z815841876	0.554469
Z2483066069	0.794344
Z1766040622	0.678335
Z2953269253	0.651592
Z2971895911	0.60796
Z2701999104	0.830072
Z2953236644	0.85984
Z3414306926	0.61542
Z1647630006	0.904349
Z1527832046	0.656361
Z1139701935	0.630613
Z1897971224	0.973538
Z1981862678	0.510362
Z1922571440	0.626891
Z1816734861	0.818485
Z2397096059	0.701212
Z1996665976	0.920071
Z1177945244	0.507545
Z401184110	0.54649
Z1272657819	0.602722
Z1754603979	0.871327
Z1211730949	0.94889
Z2144189064	0.511373
Z2044179624	0.599312
Z2052379462	0.666955
Z2347445627	0.773135
Z1974195528	0.563708
Z1569104969	0.735579
Z1642783722	0.77258
Z2241075817	0.618019
Z401926354	0.631835
Z2333158027	0.731024
Z2057500654	0.639764
Z2956306310	0.650267
Z2754375036	0.664101
Z1844252751	0.689276
Z2601471075	0.939098
Z1731768367	0.542364
Z1938029410	0.564924
Z1874027751	0.596073
Z1844095728	0.899568
Z1385549843	0.636763
Z1646162910	0.617005
Z2035302391	0.803476
Z1733766631	0.533741
Z2467035195	0.591967
Z2483103814	0.544256
Z1251473747	0.600902
Z2234624213	0.536634
Z2040088032	0.669206
Z2761686748	0.667864
Z1569352265	0.885495
Z2045843738	0.558763
Z1541938967	0.55324
Z1441689534	0.54363
Z1762805913	0.550715
Z2770914479	0.600966
Z2801409596	0.515223
Z1485224747	0.613709
Z1568679108	0.557276
Z2614084134	0.6606
Z1313876501	0.623107
Z1844341010	0.69531
Z1084387208	0.592671
Z2055350842	0.640211
Z2058048587	0.667828
Z1994160349	0.991499
Z1754603755	0.810331
Z751804412	0.825144
Z1757858627	0.892206
Z2900717771	0.701108
Z983532780	0.904502
Z297635852	0.552905
Z1567371038	0.792427
Z1844930842	0.776961
Z2754326416	0.653793
Z729856402	0.51774
Z1697949218	0.838167
Z1633237841	0.518655
Z2832186767	0.511749
Z380922454	0.826785
Z2846205923	0.637612
Z434458028	0.646307
Z2607652055	0.536408
Z978995402	0.538881
Z1033324298	0.628774
Z1139742199	0.97142
Z1139271554	0.901121
Z1103240812	0.821577
Z1130342320	0.789615
Z1139410943	0.604558
Z1625325303	0.767893
Z1567399902	0.504008
Z1317912891	0.966513
Z1452079342	0.679892
Z1781426954	0.88323
Z195999444	0.72831
Z1747547475	0.649682
Z1546529520	0.683756
Z1499132561	0.623847
Z223326442	0.779825
Z1203887782	0.523046
Z1445820391	0.707419
Z1269648059	0.638294
Z1269670852	0.762349
Z2482822251	0.891053
Z2982740250	0.84594
Z2017070631	0.913234
Z1385995515	0.534545
Z1595334070	0.775073
Z2967675497	0.893893
Z1564895141	0.666972
Z2613894471	0.861122
Z1569189653	0.56522
Z2168921203	0.965235
Z1269654653	0.749743
Z30996410	0.585175
Z1565344491	0.88212
Z2974245809	0.830403
Z1151987986	0.61768
Z1543155990	0.703342
Z1268748278	0.549927
Z1492152742	0.70258
Z1462034307	0.921042
Z952385686	0.754718
Z2410314923	0.630342
Z1618006518	0.833773
Z2461263124	0.778619
Z1902687364	0.574464
Z86132845	0.653598
Z2959016528	0.698586
Z1396975495	0.894991
Z1572277717	0.671669
Z2648027756	0.605875
Z2271458659	0.722257
Z2225822290	0.870687
Z1662090080	0.504463
Z2383741104	0.656363
Z3416720192	0.6667
Z1745782372	0.541567
Z1422562575	0.517852
Z2599287286	0.750448
Z807119788	0.549336
Z1139411345	0.633967
Z1331360548	0.511631
Z1071162582	0.607727
Z2054764501	0.628013
Z1271738468	0.634034
Z2169440586	0.662383
Z2703087739	0.644394
Z2953242943	0.797555
Z1865028128	0.62253
Z1633028094	0.815021
Z1192581904	0.549857
Z2482876409	0.522573
Z1272355037	0.880383
Z1286835396	0.626087
Z639437484	0.551949
Z2331022819	0.673775
Z1837265813	0.625221
Z1558792259	0.726092
Z4003697278	0.913053
Z2353763016	0.720642
Z1844248474	0.839698
Z1902571646	0.680883
Z751917100	0.702624
Z2484222210	0.637581
Z1574889738	0.71743
Z2088619813	0.92832
Z1990052412	0.551546
Z89291258	0.608682
Z2482927251	0.541727
Z2275180285	0.642444
Z318999846	0.53494
Z1232149415	0.623842
Z500703510	0.80171
Z1444782174	0.640445
Z1666396352	0.622982
Z1139410009	0.758424
Z1758009957	0.817448
Z2997176200	0.860714
Z1897969305	0.762544
Z2053015510	0.55406
Z2961796497	0.746907
Z384289786	0.590706
Z805610900	0.931474
Z1897971667	0.932538
Z607875086	0.609758
Z1327466306	0.729068
Z1130151566	0.886843
Z1268958129	0.679651
Z1250552316	0.571995
Z1615276699	0.65028
Z1251473715	0.503616
Z2053018636	0.660244
Z1367169288	0.711049
Z1757772433	0.510032
Z1671885870	0.693281
Z2455201067	0.687699
Z1262771554	0.571059
Z1849418426	0.530712
Z1083846332	0.955227
Z1849413181	0.668176
Z2968098243	0.535935
Z2768785470	0.767867
Z2967611020	0.777612
Z2385047062	0.580659
Z643264444	0.727821
Z1329239090	0.57972
Z2996656095	0.630804
Z2482927189	0.727686
Z3085758494	0.679292
Z1748367231	0.549028
Z1831935752	0.67938
Z1455273356	0.576353
Z1196085810	0.725622
Z1491550597	0.802766
Z1628154628	0.81407
Z1787147719	0.518592
Z914144290	0.593821
Z2900815558	0.724594
Z1685485456	0.691554
Z1614717194	0.565206
Z2482895223	0.774056
Z1620714485	0.627817
Z2234750103	0.684441
Z2207782963	0.725068
Z1119780153	0.841285
Z2696433655	0.569985
Z2230912768	0.683167
Z2597403669	0.574999
Z2298270878	0.548488
Z2493027761	0.826954
Z1080576972	0.682221
Z1275728484	0.701124
Z1192761112	0.862043
Z1778960572	0.666409
Z1680460197	0.667181
Z2054763923	0.724675
Z1568896394	0.706354
Z1824271338	0.889461
Z1997661818	0.946371
Z2028566837	0.729727
Z1832110606	0.714752
Z1997695387	0.999366
Z1997674765	0.571022
Z2058047658	0.561764
Z1820686091	0.521706
Z1883521057	0.860158
Z224264448	0.599253
Z1422091535	0.881173
Z431516444	0.639566
Z1280838683	0.733859
Z1389214151	0.962099
Z1506272539	0.605449
Z1385108836	0.948619
Z1997577984	0.789339
Z1591536190	0.545478
Z1568679958	0.780031
Z2347069904	0.667417
Z2226378807	0.8358
Z1887962970	0.566699
Z2053388459	0.778151
Z2052377638	0.856741
Z1218158077	0.77015
Z1618536676	0.597054
Z2388394777	0.575318
Z2058110310	0.798656
Z1256411998	0.841919
Z2384381310	0.618366
Z1960390085	0.731335
Z1158946294	0.559986
Z1929982875	0.729636
Z1942499219	0.528303
Z1618753103	0.517486
Z1855788528	0.710252
Z1522387330	0.573078
Z1887617943	0.735657
Z1849420380	0.570899
Z1784245148	0.502067
Z1212064242	0.862873
Z2003160192	0.697677
Z1568272901	0.899627
Z1395776345	0.517653
Z2210535541	0.545556
Z1129984959	0.611357
Z1535050888	0.547154
Z1142741994	0.641034
Z1492339213	0.683102
Z1840359347	0.596737
Z1269654645	0.780053
Z2027426582	0.852633
Z2054765559	0.660533
Z2054763463	0.732396
Z1529668423	0.58536
Z2054764975	0.82443
Z1838154535	0.538632
Z401927644	0.67626
Z729848910	0.534625
Z653771868	0.63189
Z3091864348	0.52856
Z2768784279	0.518121
Z2690301657	0.71606
Z2353572056	0.894098
Z3016332887	0.569889
Z2936915340	0.505388
Z3023980525	0.527872
Z2225597628	0.653052
Z2370673110	0.561241
Z2076810989	0.602154
Z1498769103	0.572864
Z1269656164	0.692311
Z2453632274	0.512578
Z211247946	0.762889
Z2383750651	0.569719
Z2385071906	0.618959
Z453797812	0.580833
Z929706032	0.527432
Z1084385162	0.951434
Z1359906396	0.501824
Z381473938	0.606932
Z1002456514	0.660224
Z1127123109	0.549635
Z424758802	0.683148
Z401144360	0.776918
Z1783566258	0.770448
Z1675663317	0.528611
Z1984258063	0.717177
Z1534894851	0.568658
Z730769300	0.604302
Z1667613373	0.6442
Z1205070671	0.903809
Z1824201217	0.789618
Z1646183751	0.63042
Z2383742708	0.532899
Z1272565961	0.513484
Z1862500336	0.849385
Z647595526	0.695427
Z1318003416	0.534767
Z808549690	0.78887
Z981087908	0.80869
Z2625617148	0.834599
Z1310406275	0.810933
Z1320127095	0.86588
Z1770108746	0.685559
Z1902787771	0.647522
Z915492288	0.508434
Z2035299176	0.663644
Z2035295889	0.623906
Z90704618	0.597727
Z2058069466	0.785658
Z1561840185	0.524665
Z1212990293	0.548372
Z1024648292	0.614122
Z1289611592	0.541176
Z1569246422	0.824495
Z1754604342	0.97224
Z1778961091	0.545263
Z1538163666	0.605839
Z2089940609	0.555542
Z3061931933	0.580202
Z1220692426	0.621175
Z1887579837	0.795799
Z2383866851	0.766399
Z1400758078	0.799004
Z1902577906	0.881576
Z2282820779	0.74685
Z2766685913	0.551794
Z2389539596	0.698712
Z2410320354	0.677212
Z2590052923	0.539869
Z1796747596	0.64232
Z3393664073	0.529042
Z1498914464	0.666903
Z805502564	0.859403
Z1897114591	0.576881
Z1749319807	0.909801
Z1021225430	0.772439
Z2210143724	0.543401
Z1612134073	0.750459
Z1455368289	0.824232
Z2482960172	0.792274
Z2963187494	0.678149
Z2953145892	0.721141
Z1623978285	0.624487
Z1843670985	0.527143
Z3091864356	0.576898
Z2044068289	0.7644
Z2058059096	0.559267
Z2058065312	0.541488
Z1139229828	0.521706
Z1139231205	0.594754
Z1139537899	0.625266
Z1139229971	0.699481
Z1210125850	0.808636
Z1679916538	0.618995
Z1994359445	0.508723
Z960871618	0.604498
Z805495868	0.732558
Z1337803278	0.873628
Z1439317727	0.53279
Z3268555443	0.505328
Z1171735806	0.510024
Z810254780	0.61898
Z3405786248	0.672056
Z989744250	0.973357
Z1240423708	0.60835
Z1210139165	0.737131
Z1210139089	0.827014
Z2376836802	0.534228
Z2278860731	0.747981
Z2505505202	0.501297
Z1512519615	0.818426
Z1443330723	0.725931
Z1449548096	0.628991
Z1770580272	0.840347
Z2196120229	0.668324
Z1173639745	0.601157
Z2201401116	0.621162
Z1760591076	0.629002
Z3362358073	0.510061
Z1839975969	0.562158
Z1764998923	0.90242
Z941784902	0.954102
Z2358657004	0.888195
Z1224573302	0.60539
Z1224610522	0.610719
Z1262974192	0.554505
Z1902572559	0.798273
Z1177946194	0.641772
Z2569706321	0.665719
Z728960638	0.698055
Z1699802716	0.536556
Z1251789731	0.601281
Z1905254000	0.912678
Z1453108724	0.5797
Z1218269284	0.592913
Z1462599302	0.580275
Z1626132827	0.625727
Z2058350168	0.587827
Z2053017857	0.54043
Z2379493464	0.60265
Z2056087275	0.748419
Z1269655630	0.938774
Z1385611797	0.758939
Z1167535693	0.530181
Z2174942105	0.566896
Z983697538	0.70421
Z1470860872	0.746691
Z271697078	0.573462
Z1516699892	0.873035
Z1679781880	0.657645
Z1269657266	0.668101
Z1343168601	0.802814
Z2768784323	0.792273
Z1626140011	0.876733
Z852306292	0.586619
Z1986862556	0.787147
Z2053804089	0.721721
Z2054764982	0.657459
Z1372716937	0.538384
Z1823978047	0.943503
Z1312295138	0.56408
Z1476423914	0.742783
Z2385043877	0.688752
Z2161138008	0.955353
Z989749110	0.987564
Z1310401804	0.78934
Z2234572035	0.582514
Z2015105108	0.705633
Z649764164	0.744199
Z1983343711	0.64045
Z2863954026	0.684572
Z2936915789	0.580678
Z1161444162	0.767471
Z2721897706	0.869258
Z2953267047	0.892128
Z416627910	0.535419
Z1140473614	0.537837
Z2968700727	0.76116
Z2960402917	0.546777
Z2149764276	0.781714
Z4644053520	0.567419
Z1891072349	0.923872
Z333699814	0.512124
Z1212592530	0.548539
Z2951977421	0.659827
Z1784119710	0.87746
Z3071585111	0.650557
Z3053688748	0.662504
Z1609492864	0.533452
Z1997580570	0.500406
Z2189392291	0.50916
Z3138075670	0.714059
Z2973758925	0.521699
Z2784089727	0.753072
Z2878018755	0.885223
Z1171467558	0.739544
Z730771034	0.880302
Z1359492357	0.72019
Z3303387732	0.588036
Z1717342042	0.672411
Z1165951013	0.504165
Z815908182	0.764301
Z1844080939	0.90766
Z1432401559	0.792123
Z1994281939	0.526942
Z2070451871	0.790558
Z3061111143	0.646095
Z1455373745	0.589405
Z2395219730	0.812606
Z2622201562	0.633805
Z1348471468	0.949279
Z1189044168	0.887901
Z1902557220	0.5206
Z2058106077	0.691984
Z1315165943	0.652323
Z1554595786	0.810958
Z1391293922	0.588712
Z1511508581	0.761755
Z513060128	0.742484
Z2761390702	0.82422
Z2605263122	0.547403
Z1784087831	0.6483
Z2013607114	0.652251
Z1997561692	0.549344
Z2035302812	0.552541
Z2937885726	0.659581
Z2895550649	0.616331
Z1787516035	0.835257
Z3171322298	0.539814
Z2072729166	0.597859
Z1974763017	0.606676
Z1921096739	0.659735
Z2837581818	0.624583
Z2446562009	0.760401
Z2822367066	0.89352
Z1874124450	0.634057
Z1523264138	0.541019
Z1783551827	0.851669
Z2037031345	0.621311
Z1537981944	0.525957
Z817716224	0.525233
Z2484953705	0.557184
Z1650896615	0.511704
Z1827853792	0.530909
Z2794298209	0.890779
Z2483057568	0.52109
Z2527329629	0.661669
Z1986863853	0.548307
Z1349402502	0.951075
Z196073724	0.647975
Z642510800	0.773251
Z2863954162	0.656197
Z2482961994	0.534743
Z2053015383	0.745883
Z1182653224	0.742523
Z2948889115	0.867458
Z1595305809	0.637493
Z1566269206	0.591806
Z1745260485	0.517065
Z2826956728	0.531158
Z1572704926	0.659847
Z2058109382	0.727886
Z2897135068	0.838798
Z2054852235	0.565348
Z1218262022	0.842218
Z2271709191	0.556498
Z1272516173	0.549646
Z1354373315	0.618897
Z1251548871	0.786133
Z1523033857	0.649157
Z996916760	0.640496
Z1848529808	0.595225
Z1289843317	0.50284
Z993542808	0.621214
Z1002214254	0.672603
Z1623890119	0.802799
Z2144535280	0.604844
Z1941274894	0.755663
Z757802964	0.543038
Z1127841588	0.520003
Z1251473878	0.83672
Z1230766245	0.64334
Z1367130570	0.505994
Z285960774	0.912226
Z1779146513	0.830344
Z1679832380	0.8744
Z1687130755	0.520708
Z646170950	0.741828
Z1176861948	0.501426
Z1912669988	0.878896
Z70821965	0.545844
Z1067569754	0.562154
Z989734970	0.590698
Z385043444	0.505301
Z1844761150	0.860928
Z1212098983	0.550791
Z1223072353	0.656286
Z1483979411	0.909127
Z1103370720	0.860514
Z1161438234	0.554334
Z1817171241	0.549531
Z1797151420	0.609752
Z1874371070	0.978933
Z2054764282	0.902665
Z1897682010	0.697698
Z1139409638	0.750578
Z1139409774	0.519225
Z916771578	0.580653
Z1384391541	0.602615
Z1665684862	0.506156
Z1823531168	0.632446
Z1205070625	0.563619
Z1687488142	0.891746
Z2052054800	0.641724
Z2784869216	0.882784
Z2229260537	0.629275
Z945286478	0.746731
Z2444831595	0.802359
Z1239954028	0.659559
Z1816694331	0.551066
Z2683007525	0.551467
Z2609652526	0.604195
Z1695758216	0.599595
Z989747008	0.954021
Z271416402	0.741358
Z1323542735	0.588845
Z2708051584	0.663725
Z2052374802	0.856382
Z3545209276	0.526692
Z2347045968	0.855726
Z2482959128	0.806555
Z2482927541	0.764647
Z1144950910	0.594841
Z995075586	0.641437
Z1535055131	0.507355
Z46206040	0.505554
Z1566846310	0.783208
Z1989897743	0.823541
Z88912703	0.746095
Z140700892	0.9367
Z2768784451	0.768604
Z86398208	0.785909
Z88938759	0.563875
Z86392746	0.8342
Z86405324	0.851974
Z86379819	0.85832
Z161980440	0.851162
Z1522271186	0.908088
Z1578841729	0.515411
Z1831135794	0.746837
Z1828181858	0.7032
Z90635289	0.984061
Z196074022	0.542582
Z116507362	0.584882
Z221063638	0.565915
Z2911448330	0.804299
Z1161439649	0.633202
Z1400762031	0.794935
Z2143908417	0.672952
Z1453558635	0.623286
Z1722904715	0.594316
Z2963554109	0.623763
Z368774860	0.513063
Z782745742	0.719215
Z1849483282	0.501205
Z1874364584	0.517363
Z1874371563	0.667826
Z1161452167	0.798143
Z642849694	0.521768
Z2965140741	0.594709
Z1139376917	0.630738
Z1139559064	0.638865
Z1252545560	0.586748
Z1348609794	0.687869
Z1348610469	0.702399
Z1348611052	0.806852
Z1999876724	0.80913
Z1252489055	0.91472
Z1252506423	0.857357
Z1498420836	0.886874
Z1252545561	0.63488
Z1440841078	0.546667
Z1142747890	0.525253
Z354545970	0.54768
Z1939213634	0.72994
Z1766600567	0.784066
Z1489967460	0.604916
Z1269658094	0.81828
Z243848210	0.605903
Z1580052018	0.650329
Z1641267222	0.685105
Z1641265016	0.57009
Z1846524094	0.920336
Z1999876083	0.68489
Z2218300742	0.575081
Z2000864940	0.834866
Z2000033992	0.655569
Z1172223101	0.799683
Z1220692843	0.759604
Z983508022	0.580721
Z1832097379	0.65751
Z1636177935	0.571277
Z1567501847	0.50508
Z804285448	0.595599
Z1864022686	0.707203
Z1898267056	0.55315
Z2000033749	0.621275
Z1634621161	0.619743
Z1269648386	0.560448
Z1269656995	0.54602
Z1779452879	0.54189
Z1756475269	0.529159
Z1671678241	0.765905
Z983485910	0.874554
Z987482954	0.973441
Z1317938552	0.783675
Z2394617915	0.592631
Z1930090401	0.576115
Z1939153927	0.787794
Z1635945723	0.714655
Z1298299755	0.532446
Z1846519992	0.899101
Z2732596989	0.571236
Z1003299592	0.75928
Z1312743882	0.737759
Z2732589668	0.631413
Z2055337311	0.894396
Z2455880496	0.560044
Z2000034893	0.616508
Z1953915290	0.636357
Z979846358	0.561835
Z272460040	0.758947
Z1765255376	0.867761
Z1567399908	0.720867
Z1160241773	0.984155
Z2054763528	0.582268
Z1558638706	0.679286
Z1562901621	0.68313
Z2054761489	0.621273
Z2058044660	0.761311
Z2054764743	0.511073
Z2000074330	0.729587
Z2058065776	0.661814
Z2054765357	0.740356
Z2058037348	0.646123
Z2761813964	0.540283
Z1218114577	0.75631
Z2054764262	0.584237
Z2054765924	0.510133
Z1142741093	0.674132
Z1348610492	0.590988
Z1420806765	0.501697
Z1528554874	0.504825
Z641505880	0.745765
Z1708776024	0.587316
Z1708781123	0.699361
Z649143760	0.567393
Z1252554998	0.819789
Z1478191574	0.735135
Z757134858	0.656429
Z1699773521	0.670948
Z1717401689	0.680863
Z1483976307	0.696343
Z1842672987	0.643445
Z1797811318	0.773974
Z1939165659	0.781686
Z1845567320	0.542542
Z1563317180	0.782942
Z1874369715	0.879876
Z1723428211	0.505745
Z1103087493	0.687189
Z1119711176	0.514423
Z2707232130	0.588898
Z1546332066	0.769703
Z275781886	0.591805
Z1566702886	0.651513
Z1569018744	0.852124
Z983562534	0.786514
Z2768785431	0.524218
Z1389621928	0.828271
Z1566706576	0.573073
Z1567434714	0.521297
Z2212458599	0.557711
Z1787211099	0.563801
Z1757973240	0.585005
Z1824792008	0.566613
Z1757851838	0.660933
Z1754604319	0.512754
Z2035298872	0.753199
Z2752946708	0.774463
Z2909251735	0.518429
Z2385243683	0.636381
Z1252640678	0.709294
Z1547845817	0.835033
Z1754603843	0.906848
Z1565332554	0.881888
Z2825195781	0.620628
Z2911162054	0.644411
Z2308602556	0.630419
Z2169789407	0.577643
Z2701863681	0.535359
Z1240742402	0.501666
Z1771725591	0.88111
Z2863954169	0.510965
Z1440841337	0.614124
Z1999940360	0.667849
Z2383734346	0.510286
Z2054648834	0.680416
Z2061166318	0.619408
Z1868454686	0.521301
Z2002494690	0.778947
Z1745616623	0.725333
Z2399248581	0.532023
Z2058111378	0.546528
Z1989929395	0.678557
Z1569449219	0.863244
Z1118522597	0.6225
Z2053809448	0.785223
Z1548348005	0.520327
Z2052386071	0.673282
Z2053145982	0.855761
Z2989254995	0.812984
Z1700460849	0.826581
Z1831932811	0.823697
Z1874371601	0.763729
Z1269955495	0.553954
Z750988156	0.830346
Z2280222378	0.544313
Z2061168182	0.680935
Z431516630	0.828276
Z2950534747	0.565171
Z2113421947	0.523094
Z1334431442	0.70094
Z2052372490	0.909159
Z1345260041	0.627304
Z2358380710	0.54228
Z1368153917	0.584835
Z1733227605	0.568008
Z1135228825	0.769053
Z2057494240	0.885593
Z2275130601	0.923394
Z1135228195	0.626545
Z1498306536	0.510985
Z1263196638	0.657657
Z2703146520	0.53175
Z1779205411	0.581578
Z991102580	0.507721
Z1680686930	0.845434
Z983530326	0.952786
Z2951576917	0.771152
Z3139613852	0.896479
Z1588127646	0.631398
Z961254552	0.663675
Z2734509956	0.872333
Z2768785481	0.646783
Z2483076608	0.848377
Z2482994478	0.947708
Z809093596	0.696498
Z2625316063	0.723361
Z2625846610	0.509968
Z1717526229	0.686492
Z647565258	0.825967
Z2614587619	0.505689
Z1717541698	0.779113
Z2057498003	0.720193
Z1990110439	0.819857
Z2054648127	0.956419
Z2057493299	0.568814
Z1565922811	0.740966
Z2053143680	0.919316
Z1646161161	0.685645
Z1212104921	0.624926
Z644560490	0.986886
Z2166993305	0.510869
Z3485333126	0.526163
Z961340312	0.756038
Z2053380350	0.576321
Z2053385421	0.532441
Z1995391694	0.720468
Z1974756731	0.555681
Z1938209729	0.652552
Z2768784245	0.631489
Z2052383537	0.716532
Z3686852685	0.54214
Z2053812278	0.83444
Z2053808008	0.658538
Z2053812228	0.554194
Z2053816347	0.624745
Z168964338	0.761922
Z2053148983	0.652278
Z2055050842	0.751105
Z1488515524	0.5305
Z2625297758	0.800278
Z2637302631	0.762731
Z2589637694	0.79695
Z2000272850	0.544716
Z1252427483	0.566874
Z2061166223	0.518183
Z2054761080	0.868987
Z2052386858	0.821134
Z1626152414	0.815781
Z1754478218	0.74423
Z2054761133	0.750618
Z2054762196	0.842997
Z1569434149	0.672807
Z2054772642	0.909091
Z2784752954	0.882162
Z2784753641	0.541359
Z2296062038	0.535373
Z3139611397	0.654449
Z3139612844	0.903909
Z983625626	0.705899
Z1289658077	0.604993
Z2053154312	0.603167
Z1455156892	0.642055
Z1562972341	0.536126
Z1797052933	0.51135
Z1135228579	0.656291
Z1003295122	0.59448
Z431516426	0.796543
Z1142830000	0.520298
Z1562326442	0.777669
Z2053805762	0.7403
Z2189021276	0.925212
Z1492718597	0.549984
Z2057524818	0.949779
Z1218103142	0.811534
Z1823388872	0.759092
Z1562845494	0.617921
Z2677923099	0.917485
Z600414736	0.776418
Z1317611127	0.525688
Z1218112911	0.673234
Z1661248166	0.506667
Z2432762859	0.656022
Z1759213442	0.723392
Z2206563812	0.63017
Z2847063067	0.558189
Z2383834291	0.657848
Z2053398444	0.892552
Z1212886541	0.736784
Z991102756	0.588203
Z1176897818	0.533816
Z2058379737	0.798527
Z2052373665	0.663312
Z2383834895	0.665315
Z1799381311	0.67078
Z2061154339	0.563524
Z2061156556	0.736488
Z2053144761	0.925212
Z3415527618	0.506829
Z2707222440	0.534582
Z2707222932	0.525089
Z2768784376	0.568514
Z1252638513	0.582709
Z2054764572	0.847912
Z2054762211	0.724876
Z2054763787	0.823362
Z2054760665	0.678439
Z2058058437	0.557665
Z2054760111	0.822673
Z2053923140	0.856363
Z2770916342	0.608802
Z2770915877	0.572521
Z2052474735	0.614869
Z983497878	0.786378
Z2058099398	0.565093
Z1784087671	0.649377
Z1547650417	0.675778
Z1269650632	0.831042
Z1274133013	0.757875
Z2382274889	0.53918
Z1754604095	0.636386
Z1268750145	0.55299
Z1139559002	0.924095
Z2761961111	0.713048
Z1258653542	0.826307
Z2053923937	0.515987
Z444872448	0.727842
Z2055718389	0.807131
Z2150112572	0.684416
Z2054773474	0.614737
Z1865126916	0.754811
Z2057498967	0.730425
Z2061151450	0.529777
Z1289657224	0.687549
Z908158792	0.742132
Z2054779648	0.579214
Z1317920922	0.882331
Z2761365387	0.520358
Z2312325705	0.627955
Z2677921050	0.774572
Z2677923177	0.769152
Z2312203802	0.807855
Z1177813954	0.659175
Z1199443437	0.751314
Z356790560	0.885996
Z1143729210	0.609834
Z1695513453	0.581914
Z1722954538	0.746249
Z1751213248	0.585813
Z645334866	0.756349
Z1695513455	0.577632
Z1722953795	0.547961
Z1548372397	0.508609
Z1389150887	0.662269
Z1003554148	0.80098
Z4232601594	0.554551
Z223326932	0.742835
Z645334858	0.760908
Z1846519314	0.97512
Z645333176	0.529803
Z1498614466	0.500857
Z1754604410	0.82295
Z645336236	0.762772
Z1680681869	0.896289
Z1376882938	0.664056
Z1390238983	0.555935
Z1172042756	0.760009
Z1957882307	0.50355
Z2569697196	0.861317
Z1717525451	0.607218
Z2707226863	0.693702
Z1498478568	0.745622
Z2110929915	0.845896
Z1538313259	0.895922
Z1308131233	0.670358
Z1408781676	0.687399
Z2150103409	0.657117
Z1948754087	0.632039
Z1891416605	0.534173
Z2143917995	0.677556
Z1348613977	0.922482
Z983497880	0.836225
Z1262785208	0.761048
Z1561910544	0.51492
Z2569696974	0.804871
Z1335072907	0.711802
Z1567437796	0.643722
Z1564163807	0.668396
Z1140851342	0.89082
Z2737573632	0.816801
Z1755402651	0.525693
Z1757988286	0.554966
Z1211941725	0.764973
Z1210135183	0.753532
Z1846523358	0.943112
Z1561927170	0.601135
Z1784088523	0.768966
Z1003296664	0.751541
Z1651950810	0.65093
Z1745274146	0.589622
Z1571124872	0.535595
Z2057510571	0.841708
Z1754604379	0.581942
Z1498338913	0.500923
Z1574842021	0.530617
Z1532859550	0.781959
Z1460333567	0.627379
Z1679834182	0.89958
Z1708731000	0.742141
Z1754603977	0.80265
Z1426652455	0.558075
Z238445394	0.624935
Z1672394615	0.658602
Z1212865038	0.617731
Z1754603976	0.808486
Z1159151304	0.954752
Z1651960825	0.624658
Z1831909460	0.88604
Z1159145329	0.847433
Z1565050772	0.549465
Z2768785629	0.646183
Z1755401167	0.684082
Z1444238244	0.514066
Z1336627971	0.764028
Z1251635680	0.596345
Z1127183365	0.539544
Z2063298759	0.670793
Z1614458277	0.505217
Z2383733591	0.568159
Z236869700	0.611372
Z1856669506	0.516837
Z1375032911	0.700372
Z1864011275	0.744753
Z1938424900	0.558816
Z2994669443	0.694352
Z2053149684	0.874381
Z2882328047	0.724939
Z1348613547	0.902398
Z1764415281	0.945073
Z1615937748	0.726669
Z1563649755	0.645441
Z2220030673	0.770903
Z2222891988	0.589077
Z2677914177	0.589606
Z1143590479	0.600593
Z2770416412	0.627122
Z2767040512	0.743236
Z2052376895	0.944686
Z2383370939	0.591362
Z1864012905	0.638352
Z1679863791	0.96518
Z1289658550	0.572155
Z1024447026	0.794527
Z1569248707	0.66496
Z2053398150	0.770867
Z2065081917	0.607824
Z1568438027	0.904548
Z1263198907	0.952577
Z1269650136	0.758073
Z1269652021	0.7742
Z1269657059	0.688134
Z1003181498	0.646002
Z28872737	0.652605
Z806799708	0.834297
Z1500970990	0.78851
Z1542069235	0.646503
Z1614143512	0.786749
Z1003237240	0.598073
Z1024451818	0.691057
Z998300782	0.545397
Z645329806	0.658952
Z993600436	0.737566
Z1082801488	0.556365
Z953904640	0.540877
Z451359228	0.880651
Z1708754898	0.624236
Z1727906290	0.501322
Z1757858306	0.738786
Z645333022	0.815867
Z511588114	0.647857
Z1441789511	0.76294
Z86394858	0.930934
Z1568895780	0.580334
Z3322177313	0.518749
Z646315356	0.509312
[truncated: 8,189 more rows]

## Sheet: Table S18
Table S18. Probailibity of virtual hits from 0.46 million Enamine comopunds for DRD5
Enamine ID	Probabilibity
Z2011137271	0.594364
Z30385547	0.55575
Z1838001477	0.531627
Z1627381608	0.827724
Z151856642	0.725624
Z1553127383	0.626801
Z2368052226	0.628171
Z2962769994	0.542409
Z2073617562	0.577699
Z1982968420	0.508485
Z1974506498	0.563645
Z30822788	0.531502
Z1551711606	0.581871
Z2961625246	0.624399
Z2963774686	0.570495
Z2609806861	0.776099
Z1207377784	0.567098
Z1217504661	0.515538
Z1518628394	0.510103
Z3081151907	0.564959
Z1652303957	0.704152
Z218283600	0.648528
Z1066138552	0.553035
Z1117050340	0.842628
Z1915953836	0.500243
Z2232529470	0.571228
Z1506276232	0.837978
Z1381333328	0.514022
Z2437620981	0.584457
Z2752946515	0.586178
Z2060783684	0.611018
Z2526386791	0.50633
Z2526386815	0.637845
Z1952208734	0.568706
Z1619732204	0.556554
Z3091747873	0.562912
Z911804252	0.5406
Z1816973829	0.658398
Z1217286642	0.578206
Z1841447632	0.670184
Z1802975571	0.84296
Z1894156705	0.784551
Z1683084272	0.658049
Z1205186957	0.657373
Z1899773631	0.613979
Z1786182812	0.578413
Z1336502475	0.534843
Z1002271736	0.672173
Z2062032997	0.644629
Z998853588	0.515624
Z883124940	0.708483
Z1785649135	0.617464
Z1867178981	0.687993
Z2047421401	0.501128
Z2614371131	0.662376
Z1560457854	0.703054
Z857988750	0.518235
Z1869593288	0.675367
Z1228502516	0.590829
Z1431814381	0.812593
Z1136170073	0.682691
Z1130324391	0.517038
Z1552397443	0.523139
Z1870893125	0.514537
Z1887045009	0.637281
Z740814670	0.713193
Z2960464638	0.60942
Z2370705628	0.598948
Z815843302	0.738678
Z2984484235	0.567852
Z1919290456	0.602541
Z728874066	0.528893
Z1683751665	0.528616
Z2646480713	0.579216
Z1975692604	0.527392
Z2607816437	0.744133
Z1193208806	0.605769
Z1683398058	0.548076
Z2965106687	0.74322
Z2498495316	0.552688
Z1596402630	0.543915
Z31224215	0.650581
Z1381527106	0.512068
Z136481744	0.615472
Z825865706	0.53363
Z1014098676	0.792038
Z608672578	0.536963
Z823499854	0.551305
Z1544869887	0.6775
Z1444035037	0.758867
Z1959688064	0.7747
Z1694564204	0.564139
Z1815404333	0.767184
Z666152860	0.801789
Z2234689885	0.575843
Z1554626150	0.608211
Z1278763043	0.667618
Z992089650	0.715094
Z1952619672	0.503947
Z744546068	0.502907
Z2941715882	0.613775
Z990956074	0.839726
Z2038261601	0.646577
Z1996175903	0.711429
Z1625674907	0.562232
Z1546762576	0.627217
Z914086086	0.746401
Z1496558265	0.896822
Z2900717264	0.60238
Z196124912	0.827392
Z955248854	0.502182
Z1037532774	0.692146
Z2222080864	0.587293
Z2863938415	0.506738
Z167073162	0.663027
Z2229480574	0.574918
Z1590600359	0.773005
Z1685192378	0.558459
Z1155426245	0.637518
Z1522926629	0.517401
Z318856898	0.547834
Z3173406447	0.599747
Z2997273145	0.540112
Z4439286703	0.504595
Z1530118658	0.567867
Z2437462450	0.583144
Z1129470491	0.587405
Z1907921072	0.749009
Z1267787707	0.559013
Z1928160707	0.536413
Z1443183925	0.591147
Z115042718	0.589374
Z219208886	0.555031
Z104341144	0.608732
Z2867579613	0.576425
Z1169301252	0.511901
Z2902436136	0.792731
Z99497464	0.766407
Z115167168	0.706229
Z223117968	0.563807
Z729022324	0.604308
Z90707482	0.544614
Z274554580	0.705938
Z1324201103	0.643017
Z1988082681	0.518325
Z2446562372	0.515632
Z1983231437	0.634801
Z1883383365	0.629259
Z3071559049	0.527721
Z2183854397	0.530514
Z2269466190	0.591619
Z3071627275	0.61638
Z2010420703	0.514549
Z2979805660	0.55653
Z3071627288	0.706248
Z1259180582	0.537672
Z2026327309	0.554879
Z3008866835	0.698315
Z2958320176	0.698264
Z2666899651	0.76102
Z2974629194	0.595728
Z1082888718	0.672701
Z2200378951	0.71526
Z1440080116	0.788224
Z2362620705	0.822836
Z2224647422	0.543147
Z1134142824	0.665361
Z1096334635	0.578198
Z1785990945	0.523926
Z1453439616	0.56747
Z1367031277	0.501868
Z1522096293	0.575011
Z3016339729	0.576072
Z2409475687	0.699627
Z1999864186	0.788399
Z2002875851	0.658881
Z1883465444	0.687567
Z1934822586	0.579062
Z991813392	0.61481
Z1882700682	0.601331
Z941211868	0.551604
Z360155022	0.530224
Z1883464083	0.712943
Z1954843604	0.585889
Z1497970558	0.713713
Z1918251743	0.663914
Z1999973367	0.685614
Z851200938	0.612741
Z1498407272	0.535101
Z1239026650	0.50695
Z1594887960	0.605019
Z934359622	0.614977
Z1626310748	0.680682
Z1641256318	0.56268
Z1559008334	0.627978
Z910711694	0.749406
Z1359760507	0.515942
Z997329098	0.589109
Z736804010	0.508469
Z1168206916	0.631084
Z2000456248	0.541536
Z1843055254	0.576342
Z1582622986	0.590632
Z1408963974	0.637442
Z1575386372	0.5638
Z1831037587	0.541669
Z1696340310	0.658489
Z1170020996	0.575981
Z1639250360	0.681672
Z1802714935	0.908691
Z1896878982	0.552397
Z1533177635	0.550394
Z1872723379	0.682039
Z1318064235	0.734418
Z1203860978	0.50363
Z1468964981	0.61149
Z1271438603	0.648804
Z2000082653	0.640436
Z2061548833	0.566666
Z1834169775	0.552273
Z1689217578	0.513714
Z1999988160	0.589904
Z416958416	0.519334
Z1155001816	0.860865
Z1167066289	0.577461
Z941451382	0.525799
Z914092616	0.650332
Z168339720	0.698439
Z298625704	0.605789
Z2017057942	0.885084
Z1176868601	0.750654
Z908675764	0.702656
Z1067098818	0.7706
Z1514427269	0.688499
Z1091708446	0.546084
Z1079498376	0.586952
Z1084825506	0.514132
Z1134163537	0.751339
Z1143983391	0.747721
Z1007501694	0.504484
Z1139298896	0.714308
Z1116578828	0.848601
Z990840580	0.706447
Z1246235849	0.593787
Z1951769379	0.61146
Z968632432	0.655569
Z1654024433	0.749697
Z1239457760	0.653794
Z2010615369	0.524192
Z2053089028	0.602304
Z970437598	0.582655
Z1165665090	0.690395
Z1127014959	0.52462
Z2059376069	0.52106
Z954515692	0.527646
Z1522494682	0.598279
Z1833291114	0.526011
Z2057259798	0.528405
Z1101970645	0.530048
Z1840303419	0.536196
Z2053088074	0.514646
Z1618060298	0.803602
Z288791306	0.696347
Z70910749	0.547354
Z165117390	0.600458
Z416935574	0.502236
Z359776440	0.628285
Z382842664	0.65578
Z167654560	0.543963
Z437641944	0.605452
Z119893722	0.631318
Z431780298	0.527235
Z90948085	0.700055
Z234896593	0.689903
Z368519508	0.619971
Z736458338	0.535338
Z646002586	0.671681
Z437587040	0.574671
Z431951324	0.552477
Z136186272	0.604639
Z51225795	0.531694
Z571285544	0.502159
Z1271617755	0.531669
Z1187530943	0.659691
Z1333666135	0.523049
Z1268259814	0.555825
Z1275980036	0.502273
Z1274567978	0.692213
Z1252489458	0.53192
Z1443122606	0.550111
Z1316792344	0.659869
Z1246192286	0.652736
Z1169855651	0.687805
Z1255699765	0.501554
Z1268958318	0.538056
Z1084481620	0.570351
Z2161436598	0.6788
Z1984257131	0.654023
Z966817506	0.558715
Z1395271972	0.590518
Z1974185546	0.545268
Z1445122489	0.600749
Z223821728	0.5904
Z285552748	0.701861
Z225897394	0.522314
Z167552288	0.725718
Z29077377	0.80296
Z666046746	0.742184
Z44554966	0.501491
Z109712274	0.798393
Z213032226	0.756874
Z193470748	0.724551
Z90658499	0.723544
Z240560934	0.607585
Z229317548	0.549472
Z220404516	0.567116
Z196123134	0.61277
Z234550370	0.77437
Z2228727459	0.567269
Z908095058	0.591083
Z1101541412	0.512742
Z987269612	0.56856
Z2734706817	0.837657
Z2216795522	0.809826
Z1274460869	0.510389
Z1463384984	0.533675
Z2866530526	0.558819
Z1463384981	0.581676
Z1518894465	0.53968
Z1715578569	0.542376
Z2798534552	0.778802
Z773851224	0.651136
Z1619137385	0.65132
Z1841102164	0.553035
Z748457476	0.556952
Z1272763120	0.562731
Z1263630437	0.601675
Z2000564570	0.590329
Z2059607483	0.662763
Z2106595119	0.643939
Z771186268	0.508837
Z1121754884	0.596566
Z453642682	0.583195
Z734992742	0.660293
Z236330708	0.549783
Z1410018669	0.643933
Z1413999457	0.560263
Z275753388	0.695007
Z872265646	0.682989
Z929634158	0.704784
Z768704694	0.599805
Z1143350136	0.610416
Z2057078469	0.500439
Z1560502249	0.613685
Z2106593332	0.764402
Z1704450455	0.571617
Z1541929696	0.782209
Z384395266	0.518317
Z1305007485	0.613754
Z769331338	0.687415
Z2042427025	0.727519
Z1833451199	0.624417
Z1274381471	0.520473
Z1250519141	0.644482
Z1510141316	0.713483
Z1250518460	0.682137
Z1272176887	0.655006
Z200650662	0.664525
Z1171603970	0.544797
Z771184324	0.772806
Z1426335808	0.554003
Z1444198136	0.582815
Z1550989647	0.558823
Z1590658850	0.565154
Z1521943091	0.601049
Z1126840822	0.586378
Z1567967204	0.632152
Z1538510086	0.61075
Z1506277373	0.537809
Z1554334711	0.557111
Z1140095488	0.871509
Z1213700740	0.818251
Z2732651316	0.596324
Z855172634	0.637976
Z2732656346	0.573276
Z1758671762	0.506716
Z2232732280	0.664393
Z1493228841	0.702791
Z1832746891	0.589988
Z2232673621	0.689324
Z1213673241	0.83029
Z2395288398	0.546027
Z1443937995	0.597136
Z2207698956	0.528969
Z2605620750	0.575044
Z2669651949	0.716441
Z2000649075	0.533102
Z1497385685	0.506443
Z2371485582	0.691311
Z1591006458	0.539616
Z809316692	0.522226
Z1700183904	0.642174
Z2221660550	0.680619
Z1987813046	0.538168
Z2231475638	0.504329
Z2186835067	0.509709
Z2498624360	0.501666
Z2166836308	0.574171
Z511745286	0.560411
Z2635415012	0.517596
Z2020359476	0.815659
Z2895259680	0.540241
Z1269571390	0.57395
Z2194427598	0.616006
Z1842243395	0.597345
Z2964137517	0.718644
Z1783778648	0.504503
Z1698911044	0.533908
Z2734798174	0.855404
Z1896946409	0.558484
Z275673086	0.712031
Z757895012	0.5778
Z1183464902	0.513813
Z1675850198	0.545421
Z1506325088	0.575642
Z1784498165	0.625661
Z2299202137	0.550006
Z1896767360	0.728179
Z1778584645	0.777388
Z1204670055	0.669662
Z1272699660	0.682777
Z2525156114	0.612997
Z1169843110	0.645352
Z1169963564	0.565766
Z1431036083	0.627342
Z993990202	0.546193
Z1192264548	0.56918
Z1260550066	0.510758
Z1287327666	0.572712
Z425859420	0.511973
Z1229846972	0.601541
Z1232341780	0.597344
Z728988432	0.600784
Z737676780	0.603356
Z1421520099	0.642933
Z1271641907	0.83046
Z303227578	0.51328
Z2501983192	0.614924
Z2436111236	0.501492
Z2277725710	0.517718
Z2193655398	0.569255
Z1690160891	0.574097
Z2446556606	0.619899
Z1652716620	0.593627
Z1467032726	0.628663
Z2143304639	0.699716
Z1267344751	0.602732
Z1457750703	0.681079
Z1654028550	0.571239
Z2001898483	0.756266
Z1265257380	0.739244
Z2011718038	0.516925
Z1726033524	0.746119
Z1233235644	0.58495
Z1730007934	0.626825
Z2027555573	0.562268
Z1318063341	0.609139
Z1567125918	0.705028
Z813167238	0.600114
Z1999918726	0.52631
Z2060627767	0.543089
Z2089162694	0.793064
Z997568296	0.721558
Z1894256030	0.542111
Z1347940935	0.505646
Z1881637017	0.572885
Z1522081829	0.511582
Z1429394691	0.637979
Z1609468339	0.608708
Z1585063878	0.61479
Z1704443602	0.670761
Z1698920438	0.600202
Z1002615840	0.579536
Z1989701939	0.518701
Z1345281614	0.806627
Z1651931994	0.601809
Z1271251945	0.827569
Z1972718144	0.510814
Z735552058	0.694691
Z1732275402	0.572722
Z2014498748	0.513816
Z2172114642	0.865805
Z247483182	0.540721
Z1626328055	0.769255
Z1022121316	0.730035
Z2677431589	0.624443
Z1998540155	0.521813
Z167638546	0.638108
Z1316756482	0.558255
Z2052061707	0.539189
Z1980943969	0.673132
Z2296020918	0.513786
Z1669086382	0.517572
Z31468408	0.696958
Z819481408	0.68133
Z1831323272	0.654251
Z2677426330	0.571392
Z2379561191	0.768592
Z2040127112	0.769436
Z1848947121	0.578618
Z2147191607	0.608286
Z1988341152	0.505727
Z2506656206	0.834765
Z2296021040	0.532477
Z2394569444	0.528639
Z1445122010	0.561027
Z2028371639	0.502526
Z1758684529	0.608322
Z1754207557	0.627669
Z1733236262	0.545208
Z1535261367	0.607103
Z1003597424	0.666626
Z1795984514	0.50243
Z3769925236	0.583341
Z2033619468	0.782735
Z1265244626	0.500223
Z1823363439	0.501138
Z1848638501	0.703642
Z1395304214	0.565081
Z1878439912	0.530707
Z1319986234	0.574049
Z1911924946	0.752499
Z31400450	0.862348
Z1498098732	0.641221
Z1511889558	0.625479
Z2035294807	0.509253
Z1395352598	0.501265
Z1981292209	0.510853
Z1815640263	0.635235
Z1437435480	0.569249
Z1459995721	0.567868
Z1550449352	0.679581
Z1700189712	0.571367
Z1566658982	0.575395
Z1557479026	0.501001
Z1899666111	0.693518
Z1889644768	0.548106
Z1574896011	0.878478
Z1720231118	0.719842
Z1273087372	0.636754
Z1367473608	0.59345
Z2000053029	0.516444
Z1565654923	0.531872
Z2200459953	0.628394
Z1376170750	0.606791
Z1828006006	0.647292
Z216672000	0.562927
Z3766992490	0.635205
Z1489963265	0.572031
Z94598484	0.671147
Z917572870	0.691749
Z2188522122	0.750253
Z2864059695	0.631372
Z1272562723	0.532576
Z1271295029	0.507632
Z1899181441	0.628474
Z1169906122	0.570081
Z1460839075	0.617309
Z2019072977	0.50471
Z1443286805	0.724292
Z276153304	0.814786
Z2982123312	0.534316
Z1712130568	0.616982
Z57721692	0.767235
Z828578288	0.520567
Z3290575247	0.514094
Z1390245592	0.504191
Z2610738997	0.613429
Z3086659817	0.513504
Z1958284646	0.768725
Z1751106329	0.551717
Z28053253	0.813318
Z2300988768	0.60463
Z3077844953	0.501142
Z2961157496	0.522732
Z3009327361	0.607159
Z1863707681	0.523552
Z1943973441	0.638133
Z1693240546	0.541459
Z1173199401	0.597756
Z1082362120	0.687064
Z2158224385	0.711887
Z1551222190	0.523888
Z1213672206	0.627222
Z1213700153	0.696644
Z1684366251	0.565802
Z2735140953	0.689109
Z2960126418	0.526225
Z57907615	0.709196
Z1787204083	0.573678
Z1762709583	0.566889
Z1915697428	0.671811
Z1754181709	0.715067
Z1814653218	0.546822
Z1892294383	0.749211
Z1505283969	0.528225
Z1832182489	0.650508
Z1913720973	0.569772
Z1778707831	0.676437
Z1746790671	0.503256
Z1541944181	0.515308
Z1785716026	0.787239
Z1213672118	0.655366
Z85907965	0.71813
Z1269554431	0.792155
Z1198187204	0.600764
Z826542884	0.821945
Z1802726417	0.812799
Z1357570232	0.594903
Z1832115362	0.581508
Z1505166267	0.846542
Z1855575932	0.555641
Z1778588486	0.712203
Z422337116	0.566865
Z1663699237	0.545595
Z1727549149	0.51658
Z1213680464	0.640645
Z729352768	0.668921
Z291653436	0.606715
Z74745594	0.552047
Z1423745923	0.769455
Z1313354128	0.720927
Z647400104	0.546504
Z1453505195	0.534936
Z372729428	0.532853
Z227116220	0.514227
Z221244010	0.573421
Z230179000	0.721469
Z1551690562	0.701418
Z809753158	0.655346
Z1530325141	0.66466
Z1309539506	0.663109
Z1177926054	0.581373
Z1328962422	0.602365
Z1329195574	0.570351
Z873382016	0.657763
Z1531311670	0.708519
Z729999510	0.552958
Z1506011103	0.507974
Z1272331348	0.630822
Z45533239	0.658074
Z1203764140	0.560759
Z1274079415	0.619457
Z2615765574	0.730902
Z1652791391	0.630119
Z804302784	0.604722
Z1501563993	0.526472
Z1798291522	0.635933
Z441764700	0.586704
Z383114104	0.525488
Z509642028	0.575186
Z1849435930	0.56222
Z1798839433	0.5032
Z1756402610	0.582332
Z1849712078	0.557333
Z231440972	0.653208
Z1149517287	0.867063
Z226113212	0.85959
Z1172218579	0.641208
Z219134882	0.523567
Z1673505834	0.638674
Z2752915945	0.670868
Z1890213791	0.848558
Z2732435460	0.584558
Z2386683132	0.515251
Z2385204460	0.803852
Z279764002	0.622305
Z2675629549	0.824913
Z2443944041	0.696047
Z1698746886	0.51802
Z2701549573	0.705425
Z1240903105	0.723522
Z1455132711	0.655952
Z1848833504	0.697346
Z2401763497	0.50174
Z1672509111	0.583065
Z2310084240	0.541733
Z2335660538	0.504612
Z2358920061	0.73165
Z2358919665	0.737548
Z2732595229	0.729987
Z2675630767	0.537006
Z1999988145	0.518823
Z1144217639	0.567886
Z1718270051	0.643559
Z1697091459	0.628094
Z980475292	0.541244
Z364964390	0.726031
Z2000046386	0.708914
Z1686856379	0.65309
Z1911911888	0.579126
Z2752926978	0.848341
Z1918080636	0.881942
Z2752846403	0.546545
Z1662992769	0.689503
Z961773398	0.692211
Z201301528	0.640689
Z1038132564	0.708193
Z1124092725	0.585149
Z1297992538	0.54155
Z822108628	0.538544
Z1483924032	0.552637
Z1022428666	0.581662
Z367624440	0.680795
Z1213680337	0.611094
Z214885438	0.609188
Z805687350	0.657401
Z240304192	0.648028
Z1241097818	0.642245
Z403712736	0.510478
Z2054249164	0.542795
Z1832304595	0.518898
Z1451095855	0.670372
Z1708725560	0.569167
Z1139259960	0.507579
Z1433550545	0.500721
Z1900290529	0.675046
Z2058070672	0.500593
Z825864348	0.615521
Z1159103778	0.609719
Z2061830338	0.583309
Z367745458	0.549951
Z1325739594	0.597116
Z2053874653	0.614465
Z1170544875	0.563724
Z1347909213	0.611478
Z2092670097	0.615231
Z826661780	0.649185
Z1952704289	0.629978
Z1022909510	0.550999
Z1516701258	0.619345
Z2027604495	0.756037
Z1186442654	0.62671
Z2010399086	0.583962
Z1185228658	0.629011
Z1233397893	0.556708
Z1101791488	0.550136
Z1224800309	0.52839
Z1193708058	0.500187
Z1683016215	0.665541
Z1169945765	0.723258
Z2390800576	0.582535
Z2383179081	0.603386
Z2383180222	0.664705
Z2383825714	0.587232
Z1822969366	0.515483
Z2383226039	0.529264
Z2382189210	0.624611
Z2054927801	0.500051
Z2053979926	0.515892
Z2160801421	0.6861
Z2158487351	0.588043
Z1423740479	0.817655
Z2071598485	0.605317
Z2348230465	0.534405
Z2383736667	0.531903
Z2381743976	0.553273
Z2053488815	0.572365
Z1689876077	0.646323
Z1095606441	0.595919
Z1302523273	0.580474
Z2278025723	0.718018
Z1756162146	0.556019
Z1217758993	0.653423
Z737675956	0.755116
Z1071227914	0.575457
Z2053946597	0.825705
Z2384759001	0.54981
Z2234603310	0.520149
Z2057259513	0.742408
Z1929827512	0.622371
Z2234021828	0.529754
Z2011285751	0.543368
Z1757543413	0.552021
Z1348917961	0.576723
Z1033090902	0.580748
Z1883425968	0.537014
Z2020237600	0.595958
Z2052320910	0.555636
Z2720653462	0.526824
Z318783536	0.570536
Z1131297999	0.527722
Z2330656435	0.527886
Z3409369401	0.577947
Z1538506215	0.595964
Z2615172945	0.573725
Z941357734	0.724765
Z1011080778	0.507317
Z1901947085	0.535187
Z1882151667	0.637218
Z1761931953	0.564439
Z1315870091	0.574063
Z1844236929	0.576082
Z1797276374	0.655822
Z1724722645	0.550894
Z1761930878	0.51407
Z1197847278	0.5307
Z2346519096	0.522001
Z1169918454	0.655336
Z1227905151	0.619422
Z3015842504	0.571495
Z1385473498	0.724183
Z804675652	0.704095
Z646211318	0.532346
Z1832746699	0.529879
Z1336847993	0.534942
Z2000658459	0.719314
Z2085863497	0.539391
Z2158089783	0.704076
Z812391450	0.732563
Z1779023631	0.533038
Z2051108722	0.616572
Z741772922	0.513857
Z1267157039	0.505006
Z2391622235	0.696501
Z2386354392	0.8673
Z1652262942	0.627991
Z1497977628	0.538363
Z803232488	0.613652
Z1232184994	0.694469
Z2060707577	0.504795
Z2087078672	0.658081
Z1565915140	0.71584
Z2001535611	0.639498
Z2272672555	0.509444
Z1899415545	0.50831
Z2296334330	0.540138
Z2332227570	0.768405
Z1802412484	0.510011
Z226451730	0.508818
Z2054704580	0.509156
Z3992152356	0.50222
Z4295792206	0.562212
Z2228504628	0.726458
Z2060910701	0.559849
Z1667210478	0.683031
Z1232920485	0.558807
Z2902740030	0.589043
Z62873352	0.805505
Z2053097374	0.605313
Z1313279623	0.802309
Z4295799514	0.771337
Z2391072716	0.610031
Z1204156761	0.700415
Z2051937429	0.59889
Z1264497261	0.633501
Z2276183608	0.706224
Z2206885528	0.787252
Z2080035517	0.804643
Z1836232504	0.609645
Z2185839455	0.738592
Z1544785144	0.569625
Z993518062	0.552014
Z2053979405	0.620623
Z2282258135	0.534517
Z1250246732	0.857922
Z1984186478	0.618653
Z2277910696	0.519994
Z1652115342	0.554005
Z1261871982	0.611048
Z1578891579	0.553673
Z1166124292	0.800138
Z1461081019	0.642198
Z1642991272	0.521048
Z1578940585	0.574519
Z1636031031	0.839811
Z1593238715	0.509983
Z1535258516	0.550657
Z806965544	0.578279
Z1682190894	0.775838
Z978334854	0.559252
Z1541972215	0.770629
Z3474694577	0.519987
Z2277600834	0.671721
Z16606958	0.551111
Z433879140	0.515149
Z1177020183	0.715893
Z3711984181	0.624722
Z1272479640	0.604657
Z995419096	0.521952
Z805866998	0.559014
Z4429305736	0.892962
Z1486396470	0.541985
Z2159888493	0.614258
Z1413701222	0.628603
Z1363032201	0.735534
Z1615584585	0.644103
Z4622252489	0.542893
Z1675240202	0.524688
Z2643301891	0.508794
Z3824528830	0.500619
Z3289109260	0.589473
Z1418823027	0.564408
Z1278895950	0.75673
Z2866903557	0.510577
Z1907554612	0.592252
Z2680269101	0.52899
Z2999436010	0.541611
Z2482990214	0.533131
Z1444495955	0.659847
Z2214090015	0.658836
Z1891253350	0.565534
Z2771324076	0.598223
Z1603599450	0.531451
Z2300979019	0.608035
Z3042238788	0.74743
Z3322145206	0.630072
Z2966459908	0.699812
Z3042233791	0.731446
Z1369062337	0.522694
Z2016958245	0.723838
Z1759171221	0.697693
Z2907613605	0.535156
Z2614381310	0.683771
Z2632410067	0.503576
Z168011806	0.665288
Z2090077464	0.569737
Z2880260897	0.607697
Z1743192336	0.539362
Z1684950978	0.709896
Z1899748536	0.724121
Z1783794434	0.586997
Z2090214061	0.526733
Z1079514382	0.656725
Z1510320727	0.567803
Z1071241080	0.564865
Z2385242506	0.568619
Z1540290982	0.631538
Z2003977004	0.54143
Z2436794097	0.741835
Z1579131716	0.858053
Z4631783288	0.688081
Z2068910471	0.511507
Z2234794644	0.560561
Z86202444	0.548991
Z1716067253	0.621448
Z1663384341	0.544882
Z2092708188	0.658636
Z2019032036	0.522948
Z2145773545	0.501053
Z3136367432	0.560392
Z2390899478	0.760733
Z2394620675	0.708202
Z2387217909	0.69446
Z2391609913	0.548226
Z1224921906	0.560951
Z2055006131	0.50729
Z2404982983	0.514876
Z2386687094	0.534956
Z2385229008	0.66174
Z2390900186	0.685306
Z1874175209	0.588376
Z2389601361	0.768812
Z2381407127	0.602624
Z2386216208	0.527341
Z2381854082	0.565739
Z2140827819	0.580818
Z2391088336	0.587435
Z784991102	0.640502
Z3590543396	0.574897
Z1268214626	0.556769
Z3523396275	0.54714
Z1143444605	0.716502
Z1892073973	0.555282
Z4054327692	0.588917
Z3353454081	0.543124
Z2695600178	0.566967
Z2646024854	0.781241
Z2242914538	0.683808
Z1231930591	0.550383
Z1530142916	0.682305
Z1183473441	0.516637
Z1240413054	0.677308
Z434215844	0.53556
Z900679320	0.665866
Z1748978392	0.526597
Z1417712629	0.511688
Z1699922287	0.706285
Z1241111771	0.502154
Z757876456	0.550393
Z2055003704	0.749617
Z1754280771	0.63423
Z1161637473	0.688876
Z1334528851	0.840826
Z1939198189	0.737171
Z1900971553	0.575835
Z1192232376	0.575553
Z2060154559	0.595858
Z1506281236	0.55187
Z1378395084	0.548748
Z2055451067	0.778263
Z1546066256	0.740993
Z2773282710	0.571768
Z409421170	0.565964
Z2167792306	0.551766
Z4646500880	0.601035
Z2392571164	0.796139
Z2383198109	0.566813
Z2391427994	0.507763
Z2390906166	0.630977
Z2307491351	0.681191
Z1761226167	0.652009
Z2390900463	0.528539
Z2379571439	0.691976
Z2041370322	0.591062
Z1932474294	0.526255
Z2911389879	0.542924
Z4227698797	0.619223
Z2184069763	0.727097
Z2032831313	0.596541
Z2199173774	0.525358
Z2902899110	0.569814
Z2174926021	0.533158
Z2067323484	0.507265
Z2959367240	0.848235
Z1841442195	0.823515
Z1170175138	0.915095
Z1850352157	0.50261
Z3873358698	0.566627
Z1444396288	0.515633
Z1612790770	0.536201
Z1801567777	0.51494
Z1832180365	0.615158
Z3059976831	0.747797
Z2958363380	0.603573
Z1003116174	0.570142
Z126253890	0.540519
Z2963774600	0.579859
Z1784088443	0.537049
Z194465122	0.622263
Z97156076	0.805425
Z1578708504	0.646402
Z1997786699	0.502008
Z2389019179	0.565069
Z1690850536	0.739128
Z2385602261	0.528628
Z1755402035	0.615039
Z1748053344	0.523468
Z2983059344	0.647807
Z1961369241	0.60216
Z1556877292	0.753692
Z1354954110	0.557514
Z1341730389	0.531646
Z52840188	0.628723
Z898677370	0.525289
Z1395679362	0.587097
Z941264126	0.567907
Z403702964	0.513688
Z952887506	0.578757
Z1303458812	0.662301
Z785911634	0.675532
Z904875040	0.521888
Z644428022	0.775796
Z235349239	0.720393
Z955310210	0.707978
Z1929868921	0.58377
Z647926638	0.63723
Z1839975986	0.592598
Z1455210733	0.665896
Z1449337391	0.768545
Z1521986251	0.506793
Z2936904246	0.931659
Z806401372	0.597211
Z1786397833	0.659409
Z3339543918	0.789543
Z1914002538	0.678611
Z2958225771	0.508969
Z728948348	0.597564
Z1282031645	0.512754
Z3091770106	0.693734
Z4622590520	0.687925
Z1378524433	0.563871
Z1310767356	0.593973
Z2735881017	0.569085
Z1360038250	0.528451
Z2635512807	0.683206
Z1798303098	0.646644
Z1757756591	0.765877
Z1224683262	0.582683
Z1322853076	0.544116
Z1676875511	0.670421
Z2044709839	0.549897
Z2613676003	0.532825
Z1238970164	0.623821
Z2377009862	0.59744
Z1839323893	0.565102
Z2773560367	0.752564
Z4499936436	0.661854
Z2294584118	0.577361
Z2362684118	0.591328
Z1273916415	0.500905
Z4480904789	0.536065
Z2296022434	0.50206
Z1332956736	0.709411
Z2902574654	0.640019
Z1921015416	0.508998
Z2078861909	0.576004
Z1329203790	0.575248
Z1675212728	0.604893
Z1507102641	0.519223
Z1275979962	0.809404
Z281099226	0.658886
Z1698623298	0.702033
Z1746413590	0.517374
Z3091892747	0.570139
Z1198325889	0.622817
Z3297493196	0.513645
Z1985375487	0.814877
Z3016339183	0.667956
Z2851585832	0.613322
Z1272925338	0.574763
Z4309766364	0.619455
Z3992156503	0.649348
Z2903471557	0.696239
Z1134133852	0.515852
Z1953313004	0.539799
Z1239095737	0.528131
Z1451954322	0.509371
Z1127830089	0.642273
Z2715607419	0.646774
Z2453485150	0.549557
Z2569633901	0.661004
Z1368704181	0.554424
Z1192471216	0.52706
Z1974653245	0.57433
Z1494589864	0.538505
Z2051797179	0.567639
Z2620790503	0.501567
Z1581854433	0.83139
Z2732436858	0.57074
Z2954546286	0.560958
Z2298443042	0.671336
Z1624116766	0.636355
Z846944432	0.527855
Z3071577351	0.509918
Z3043049823	0.5279
Z3071536205	0.519633
Z1588131416	0.733247
Z1580507773	0.551076
Z1685036206	0.689024
Z2765527561	0.511794
Z2764286324	0.504935
Z1815572739	0.537545
Z1407930196	0.652976
Z1449228790	0.607123
Z1873126636	0.615575
Z1765124734	0.571203
Z1974272388	0.549745
Z1842973685	0.545671
Z2176612973	0.551516
Z1146304074	0.569311
Z1272874067	0.593588
Z100693748	0.648392
Z2057672692	0.571016
Z2396334578	0.531942
Z1632985787	0.548181
Z2955401541	0.608294
Z512216310	0.533929
Z1413776559	0.591747
Z1655581498	0.574386
Z2864065965	0.584586
Z2912213270	0.522809
Z2353758359	0.663443
Z1862639097	0.617696
Z1983823779	0.602944
Z1912425401	0.666781
Z2379492608	0.552663
Z1169977648	0.631458
Z2299369435	0.644067
Z1528770947	0.510441
Z2404040048	0.51137
Z1760149814	0.528621
Z2912211064	0.565466
Z1400437990	0.557361
Z1636046139	0.759716
Z3011801832	0.589732
Z1754142816	0.711894
Z3063545846	0.550696
Z2931991280	0.523746
Z1284835516	0.61983
Z1985443743	0.500757
Z1317607990	0.732043
Z2695600288	0.50427
Z1843791366	0.698202
Z2232122660	0.709145
Z825864538	0.665621
Z3078137527	0.522231
Z2065080840	0.549674
Z2600239946	0.537742
Z1241515721	0.531362
Z2169110026	0.525566
Z2677389970	0.705607
Z2582963398	0.648525
Z2453049703	0.54313
Z1602742245	0.645553
Z2078694417	0.746881
Z1589000091	0.54684
Z1522110698	0.506928
Z2197449208	0.648005
Z2752947156	0.824325
Z2683008767	0.696689
Z1762713026	0.513133
Z2453049998	0.647234
Z2732687939	0.601297
Z1603200696	0.648135
Z2312674528	0.533692
Z2732591043	0.619964
Z2188162235	0.577481
Z2499592610	0.580537
Z955769746	0.506224
Z2299200779	0.525607
Z2332792578	0.535855
Z2188159647	0.503707
Z2335082655	0.614474
Z1885322062	0.501152
Z2234647217	0.617233
Z1455214356	0.515856
Z2505878703	0.516473
Z2716735258	0.599685
Z1189024395	0.889782
Z3077843787	0.770628
Z2699501692	0.520625
Z2613078820	0.51799
Z2409845200	0.528433
Z1244123351	0.521949
Z2190524183	0.547241
Z2685356902	0.535465
Z2053014996	0.590379
Z2398253580	0.684628
Z2846566886	0.63461
Z2055314829	0.591865
Z2010617150	0.535312
Z2061164124	0.595128
Z1532646311	0.613784
Z1727360768	0.577014
Z852677244	0.624775
Z2771339720	0.816449
Z2053817078	0.611288
Z1528726639	0.501844
Z2055137986	0.540985
Z2102816312	0.658671
Z1668949248	0.511823
Z2766684055	0.576346
Z2170953691	0.560707
Z1318777545	0.603388
Z1683044044	0.615629
Z2761588316	0.50146
Z3299566757	0.567733
Z2442899592	0.504313
Z1747575439	0.73368
Z2068102504	0.518627
Z1549054799	0.570781
Z1845382404	0.561179
Z1445121812	0.500695
Z1499586759	0.502483
Z2156712776	0.568561
Z2397274860	0.673332
Z2063549210	0.706109
Z1416661399	0.674407
Z2774093257	0.624231
Z2997114191	0.593635
Z1754616829	0.667603
Z2078177135	0.722003
Z2055084904	0.51878
Z2164138260	0.519178
Z1272606933	0.546906
Z2063051293	0.570801
Z1232116489	0.536822
Z1845379788	0.554418
Z2053569999	0.707967
Z1759882366	0.656587
Z1838115147	0.728585
Z2582965338	0.688867
Z2384436670	0.516891
Z2298364672	0.711567
Z3216019038	0.503265
Z1694044652	0.576039
Z2060853356	0.511133
Z1445267957	0.52985
Z2969845423	0.50706
Z2582332131	0.777449
Z2739861065	0.644047
Z2798533925	0.749088
Z2798534259	0.56712
Z2177264342	0.529987
Z2752948867	0.55738
Z2457673095	0.768047
Z1833737188	0.540369
Z1558812349	0.584865
Z2277948030	0.781924
Z237801770	0.725834
Z2176788971	0.5984
Z2931991378	0.599335
Z1994291397	0.53525
Z1494875629	0.821305
Z3299519185	0.549362
Z1653728572	0.544458
Z2348184009	0.746426
Z810724838	0.674012
Z2437009021	0.506051
Z1715239795	0.62562
Z2638664801	0.703886
Z1279607057	0.564688
Z1754146105	0.541961
Z2984500640	0.702576
Z2000608625	0.544648
Z2984500593	0.670713
Z2382688898	0.737556
Z2766098144	0.703482
Z2381985867	0.535045
Z2001367714	0.525032
Z1486295114	0.568904
Z1140147642	0.787062
Z2761634260	0.610338
Z2390869837	0.753573
Z1544887488	0.635603
Z2053068580	0.507365
Z2054465398	0.561285
Z1070974134	0.558025
Z1897508913	0.50713
Z2127030566	0.506028
Z90565318	0.668337
Z1517585849	0.702534
Z2055002337	0.623323
Z2054788329	0.667842
Z2055856634	0.673089
Z2055202640	0.564782
Z2027596128	0.524751
Z2065554215	0.634864
Z606395818	0.795826
Z1222429908	0.53516
Z328645648	0.890744
Z2718887928	0.500713
Z3216017185	0.559964
Z1838120512	0.628695
Z2062350730	0.712222
Z2718887938	0.528229
Z2792160316	0.578616
Z2384789233	0.642511
Z1973624836	0.549533
Z1668148378	0.744698
Z1445267624	0.607575
Z1421156594	0.553009
Z1373501866	0.831696
Z2027689712	0.546399
Z2331891306	0.702656
Z1619828975	0.514537
Z1666189347	0.577492
Z1738268581	0.580837
Z1129469656	0.577766
Z2768784741	0.674511
Z2017692762	0.603822
Z2032461859	0.524423
Z2032965210	0.681714
Z1167446626	0.898323
Z2053835778	0.648737
Z2053593937	0.864902
Z1698201956	0.634324
Z2158990127	0.58861
Z2732656576	0.545594
Z1650886821	0.555151
Z2381672812	0.672403
Z1987952976	0.508812
Z1771131826	0.78433
Z1650757485	0.565171
Z2053835547	0.740752
Z2681812954	0.51482
Z2582964177	0.559986
Z648252350	0.746766
Z1983042665	0.853493
Z1144995771	0.742174
Z2346809766	0.587453
Z2002193411	0.668302
Z1951402696	0.637534
Z1166102061	0.582299
Z1227783353	0.676308
Z1588998963	0.539152
Z2222487406	0.68204
Z1231585093	0.534273
Z2032655283	0.543151
Z1157309529	0.649372
Z1546413812	0.612067
Z1278873827	0.631727
Z1591646780	0.599704
Z2033490864	0.789845
Z2072448675	0.510804
Z2442446975	0.556827
Z1556069945	0.501089
Z1140126095	0.801876
Z2070187562	0.521763
Z1983824167	0.622363
Z2739893003	0.598181
Z2755084767	0.577647
Z2732657358	0.636306
Z2784627164	0.798331
Z2297905624	0.518355
Z2188537031	0.55964
Z279628378	0.645541
Z31229591	0.802088
Z3268510068	0.690148
Z1983949132	0.593151
Z1767369861	0.538331
Z2982742670	0.744893
Z2984373884	0.675119
Z1486368636	0.681145
Z1679808826	0.536177
Z1926823704	0.773264
Z1160976862	0.51511
Z1211549721	0.70246
Z2381675798	0.634161
Z2328184420	0.500901
Z2639318403	0.529681
Z2218272388	0.745348
Z1675893646	0.517874
Z2160807078	0.678167
Z2383744007	0.532092
Z2385054331	0.726941
Z1460937290	0.507156
Z2059609934	0.62912
Z2932003266	0.739374
Z1271431848	0.827747
Z3356177638	0.660216
Z2797688870	0.715016
Z2958175060	0.637961
Z1550012986	0.665044
Z2777618394	0.514714
Z364356296	0.559062
Z1410918339	0.68494
Z2777617428	0.56556
Z2680273370	0.624296
Z646449348	0.620511
Z1445170773	0.584604
Z2645580809	0.758941
Z1625549819	0.500686
Z2234130362	0.683912
Z3080766262	0.631287
Z3091837247	0.646265
Z3046637249	0.743028
Z2706360652	0.570648
Z1865034085	0.533878
Z1580820524	0.622874
Z3103311638	0.519207
Z31072581	0.619557
Z1966812639	0.509627
Z2217485290	0.655528
Z2595601222	0.55966
Z1626904697	0.683808
Z1721199856	0.537413
Z951361916	0.672753
Z1408823723	0.566605
Z954379418	0.57794
Z1449356275	0.586431
Z2641530426	0.578956
Z2438074408	0.647404
Z2054190532	0.502604
Z2032482633	0.634973
Z1271308063	0.529309
Z1360140489	0.584719
Z2398453282	0.525061
Z2383109129	0.709389
Z1278795336	0.566483
Z401417942	0.575152
Z3091624818	0.578314
Z31236619	0.51359
Z3082956444	0.823463
Z1246091322	0.636419
Z2326654963	0.609429
Z2721595153	0.59086
Z2573504301	0.50584
Z2595860257	0.542611
Z2373448853	0.515397
Z1771121483	0.615397
Z2394347212	0.58566
Z2732659333	0.523516
Z2433485564	0.678071
Z2383730167	0.597272
Z2982137285	0.629036
Z2394352961	0.508492
Z1609682780	0.644586
Z1685078310	0.757194
Z2483004707	0.507768
Z1624121347	0.55768
Z2761312476	0.648265
Z2968495909	0.594416
Z953989440	0.67504
Z2732437668	0.773803
Z2683056200	0.533249
Z2682987327	0.689533
Z1436459704	0.804932
Z2054850176	0.586188
Z1673588694	0.687134
Z2053684419	0.564152
Z1892208633	0.546388
Z2387897899	0.510497
Z2381642497	0.824885
Z1999995703	0.54215
Z2175838047	0.500503
Z1852124994	0.538231
Z1262269930	0.633056
Z357609954	0.600082
Z1478323041	0.628762
Z1336974594	0.62181
Z1538099981	0.505322
Z1233708095	0.582291
Z1874364605	0.74168
Z1204197583	0.594825
Z1412035466	0.503695
Z1414000226	0.501652
Z1482162853	0.547752
Z1431647141	0.67215
Z1889557814	0.616269
Z2053676187	0.712602
Z1968752818	0.621571
Z2066298951	0.565157
Z1897267294	0.602636
Z2277596442	0.544085
Z1869628673	0.520149
Z1144331131	0.507137
Z1414926665	0.810853
Z2067538864	0.516971
Z1239753422	0.59628
Z2057310667	0.574593
Z1888345369	0.612068
Z1172907358	0.56185
Z1516194160	0.560491
Z2052367048	0.518122
Z2954337859	0.560377
Z2675630583	0.780202
Z1852342202	0.508376
Z2033486569	0.500709
Z1272371132	0.609032
Z1333966320	0.60175
Z1978442705	0.556427
Z1174555917	0.666655
Z1653406109	0.628873
Z1418846595	0.500799
Z1374983179	0.793161
Z2013250555	0.509806
Z2054360290	0.542401
Z1336760534	0.507707
Z2453049197	0.509945
Z854092650	0.538551
Z2379496899	0.539006
Z1883524119	0.615019
Z1663563972	0.749831
Z1764092681	0.542789
Z1517102586	0.57227
Z3084766884	0.540433
Z352010352	0.571571
Z1591270084	0.661817
Z2060925165	0.644133
Z2527329664	0.502412
Z1953695208	0.602393
Z1267820810	0.565379
Z1974524955	0.530195
Z2956744647	0.534358
Z1721043018	0.50493
Z2989468581	0.532728
Z1957360763	0.598048
Z1779036819	0.725611
Z1983232843	0.586967
Z1359797115	0.511829
Z2613444357	0.52885
Z2409509611	0.681064
Z1239467250	0.587434
Z2256371817	0.513226
Z1654307074	0.579974
Z1765872014	0.722013
Z1817091772	0.585406
Z1033091494	0.620119
Z2000610263	0.500086
Z2234647360	0.500055
Z1002284024	0.507204
Z2974822757	0.512768
Z2229705748	0.60776
Z2647761903	0.526028
Z2991538132	0.824625
Z2397331800	0.526439
Z1838122381	0.537723
Z3290578995	0.507168
Z2159579036	0.529719
Z2295955476	0.579357
Z2409855676	0.609973
Z1313421856	0.683171
Z1469331977	0.665308
Z1331803419	0.850057
Z2012232865	0.688184
Z2042279806	0.722543
Z3016332873	0.736892
Z1182616339	0.6185
Z3016311700	0.52356
Z2959481012	0.502008
Z1466704330	0.511447
Z1902628232	0.518766
Z1802723728	0.823081
Z2992517090	0.698463
Z2386326708	0.508373
Z1436851743	0.574551
Z1326340913	0.612473
Z2777618388	0.674961
Z3083305479	0.517575
Z2634751974	0.540491
Z2437476825	0.51219
Z1148763758	0.501777
Z1613999179	0.532466
Z934512372	0.531242
Z2159217343	0.543667
Z2361197155	0.647524
Z756444366	0.5239
Z1817057945	0.731343
Z826418670	0.60692
Z1167431441	0.617308
Z757894266	0.618249
Z3403329330	0.543041
Z2763970576	0.664562
Z2972449825	0.760747
Z3535351936	0.504561
Z558485004	0.506606
Z1161486304	0.531031
Z1437263881	0.673143
Z2365243083	0.610832
Z2959918067	0.566118
Z2060531009	0.553169
Z2041905966	0.580446
Z815615650	0.818905
Z1513847136	0.774849
Z2169612786	0.520556
Z2394352742	0.505846
Z1587458005	0.57852
Z169942694	0.557728
Z1546815589	0.508967
Z119737566	0.557278
Z2091977250	0.507867
Z2384173272	0.567578
Z3027270494	0.539331
Z2643661512	0.596785
Z1175816622	0.525579
Z1888882518	0.518632
Z1686718966	0.569314
Z2961018410	0.680913
Z814253816	0.610494
Z372122780	0.57886
Z1426051306	0.660848
Z1715624566	0.612352
Z1385372213	0.56045
Z771406000	0.550845
Z1229771242	0.665918
Z1273363278	0.733334
Z1762293770	0.536246
Z1419317939	0.746376
Z1129400836	0.701904
Z1155850944	0.502492
Z1238692029	0.549759
Z1581039543	0.706572
Z3074667874	0.573677
Z2620314893	0.667991
Z2482796948	0.581098
Z1762292799	0.621118
Z1381333920	0.529559
Z1385423903	0.564839
Z1918390004	0.806249
Z955602860	0.614986
Z512036170	0.510682
Z2186364523	0.50995
Z1757768261	0.51678
Z1693069984	0.535448
Z1897712905	0.678578
Z2274624471	0.553847
Z3415486357	0.531191
Z1899673340	0.575284
Z2394592559	0.693195
Z1512513032	0.540344
Z3501482982	0.739848
Z2795682408	0.511417
Z1319692144	0.531844
Z1753104934	0.616441
Z1241621411	0.518481
Z2058583003	0.519328
Z2358705650	0.806888
Z1676875316	0.689024
Z2207903664	0.653294
Z963603898	0.536241
Z1942229804	0.660667
Z2069428518	0.618991
Z1684145161	0.621807
Z1827049382	0.511019
Z1176792765	0.533795
Z1619824086	0.508076
Z1178069463	0.597824
Z131560076	0.662041
Z2062351733	0.522172
Z2033536300	0.528388
Z1462350645	0.562505
Z970818582	0.827448
Z2699214022	0.505387
Z2272653510	0.516874
Z736937652	0.559898
Z2012703200	0.638085
Z1316668022	0.504361
Z2044418894	0.642029
Z2989362047	0.532215
Z1994572995	0.529682
Z1454944435	0.742823
Z1263933168	0.662658
Z1737941407	0.722543
Z1545291963	0.614875
Z2404159666	0.532496
Z1583407551	0.725277
Z2410304858	0.639014
Z1602744242	0.562289
Z2675629265	0.507006
Z991043944	0.518704
Z276161670	0.524848
Z739337800	0.516298
Z666587218	0.56061
Z1090654218	0.600261
Z1038044214	0.507424
Z1033467274	0.5015
Z994081770	0.529569
Z1002611760	0.6155
Z943822602	0.755185
Z1003286926	0.620231
Z1066291660	0.794151
Z1002225496	0.617892
Z909433842	0.575607
Z1423527122	0.866749
Z1376461664	0.813476
Z1496979149	0.583627
Z771982410	0.579875
Z1395119050	0.595632
Z368626916	0.544355
Z883168744	0.771282
Z29666544	0.627088
Z1357325065	0.617035
Z954452542	0.594849
Z356955134	0.601177
Z1170200952	0.813339
Z1230045073	0.518053
Z1211965344	0.697704
Z1270618020	0.654568
Z647255534	0.622785
Z1165479101	0.640706
Z369467442	0.501031
Z905993488	0.811832
Z26551050	0.564489
Z647547314	0.711704
Z1287105520	0.520076
Z1548235357	0.679909
Z1626124925	0.708501
Z1888519638	0.526006
Z785697276	0.515422
Z444983430	0.763067
Z1542066753	0.508506
Z1318148723	0.643492
Z2608767051	0.566678
Z1562648268	0.575657
Z2000742179	0.625973
Z1030585100	0.581413
Z912384554	0.568205
Z1588743835	0.530801
Z852765410	0.72548
Z736685384	0.669867
Z1136410466	0.523501
Z1757854059	0.57102
Z1578775569	0.553376
Z1679762234	0.56086
Z2703165274	0.511522
Z1449358632	0.601861
Z1258514858	0.605875
Z1636687402	0.610427
Z2053376779	0.505937
Z1170055217	0.859079
Z1144385309	0.504635
Z1240428029	0.603171
Z2383105325	0.737203
Z1461974232	0.803978
Z1231499849	0.686863
Z2053861243	0.627466
Z1832787153	0.508322
Z1883737234	0.554521
Z3016150412	0.505838
Z2228188958	0.597961
Z2017080302	0.602671
Z2055460111	0.505387
Z2285705795	0.651098
Z2755570332	0.566677
Z2090125029	0.504178
Z2698539550	0.547591
Z2395211680	0.651567
Z986512008	0.518513
Z1375973184	0.656535
Z2660968309	0.509582
Z2285599898	0.63609
Z1650889859	0.595236
Z2205449619	0.630118
Z2482997693	0.553195
Z1738348995	0.666167
Z397994850	0.736219
Z1023469930	0.690706
Z2369990224	0.528039
Z4159068454	0.647494
Z1873203584	0.556187
Z2721305288	0.504264
Z2041648851	0.657804
Z2699187882	0.605298
Z1497510479	0.568041
Z2614181012	0.562544
Z1753995449	0.533777
Z1688052294	0.674365
Z1683303088	0.888523
Z2323735242	0.761389
Z1417351153	0.609053
Z2054703942	0.642941
Z2642490014	0.695894
Z1753999064	0.611256
Z1719401506	0.505357
Z2088803544	0.613308
Z3833944927	0.54209
Z3388872980	0.54879
Z1510553728	0.800782
Z4617312486	0.601628
Z285706390	0.541632
Z1297506057	0.724242
Z1892765662	0.604569
Z1522268000	0.654657
Z953965722	0.583204
Z1541981432	0.573653
Z1479390361	0.638855
Z1978279301	0.541243
Z1538082961	0.729576
Z1207740770	0.648006
Z1838434965	0.697165
Z169550668	0.536074
Z1716333079	0.778579
Z2354210578	0.695917
Z1916231771	0.691119
Z1020942170	0.507618
Z1262280131	0.513957
Z1428257853	0.540375
Z1143800286	0.519841
Z1753976034	0.540909
Z1696237246	0.517721
Z2583506162	0.579875
Z1095616048	0.513131
Z1720066302	0.819911
Z1976291049	0.559976
Z1709867029	0.504209
Z804064426	0.69228
Z2281320716	0.544162
Z2160072663	0.574271
Z2905345879	0.746319
Z1578932800	0.596159
Z1817058835	0.517406
Z1564395492	0.529225
Z2381677754	0.794479
Z2937259807	0.552759
Z2011788185	0.513059
Z2842948299	0.695491
Z1952206628	0.507005
Z3609139058	0.610273
Z806558214	0.649193
Z2911212747	0.611312
Z2505546837	0.660158
Z1139300082	0.556433
Z2699119552	0.500589
Z1603554694	0.536825
Z453457580	0.776722
Z2203844302	0.819162
Z1175286567	0.517846
Z1836111295	0.502942
Z1875302918	0.54843
Z2019020372	0.664775
Z1716065651	0.700683
Z2019022630	0.658857
Z1989702238	0.550408
Z2138846513	0.529603
Z2231307862	0.556593
Z2981450898	0.531718
Z1169880232	0.611902
Z2614209029	0.721501
Z292915600	0.837202
Z2981450931	0.580634
Z2974281300	0.565208
Z2802438562	0.543106
Z1685191007	0.543656
Z1974508842	0.670819
Z2444485894	0.500125
Z1565849705	0.53699
Z1197801787	0.659766
Z3008617398	0.515194
Z1272788778	0.61524
Z195566738	0.525022
Z2900827091	0.529979
Z1730008259	0.66914
Z1587497591	0.754481
Z2900721006	0.526923
Z1730035765	0.707261
Z1506305444	0.75451
Z2900717613	0.519817
Z1570050622	0.700169
Z1994095470	0.535498
Z2068770711	0.517694
Z1654033936	0.506188
Z2442565401	0.563383
Z228954442	0.511557
Z26550916	0.593077
Z459803548	0.684922
Z285883792	0.588044
Z90781346	0.550081
Z443899014	0.875955
Z91872523	0.69584
Z573231760	0.687056
Z356800208	0.530553
Z402804126	0.598733
Z416955162	0.720277
Z167654848	0.512024
Z368505386	0.756046
Z644966476	0.68097
Z368586150	0.571296
Z365132202	0.596806
Z96250540	0.700585
Z990956068	0.628251
Z365114958	0.712035
Z366555574	0.628176
Z74745338	0.540994
Z1275991610	0.573509
Z2059591546	0.743205
Z1095734360	0.789931
Z1348200185	0.606209
Z2041385516	0.580542
Z2000568967	0.577036
Z2394621321	0.532276
Z1802720758	0.909636
Z1802719109	0.859108
Z1140976569	0.541208
Z1646241622	0.793076
Z1747741408	0.564556
Z1748494015	0.541368
Z730734350	0.65976
Z511597456	0.51035
Z1919289041	0.609111
Z2900717266	0.542283
Z1360936659	0.677834
Z2607816472	0.610188
Z1315354197	0.735296
Z1299314466	0.588793
Z755570794	0.548023
Z1268449556	0.590348
Z996455660	0.650178
Z641517688	0.527645
Z1170160253	0.533115
Z666232766	0.666404
Z961773010	0.778174
Z1407979257	0.768584
Z1416622379	0.812042
Z1362530704	0.531862
Z1682494968	0.5921
Z1730035353	0.663324
Z2000679838	0.848157
Z1592736390	0.738679
Z1959686870	0.726177
Z2383201479	0.665351
Z737673778	0.784471
Z1239458975	0.581698
Z2027640156	0.643717
Z1203862051	0.596735
Z738484856	0.596149
Z2053076864	0.548196
Z1761040656	0.63199
Z1960376078	0.503667
Z1993946580	0.519804
Z1139217256	0.559066
Z1575380591	0.551278
Z2055832698	0.506695
Z1782459575	0.504714
Z1260413793	0.555015
Z169503930	0.630582
Z1289561108	0.611197
Z103938236	0.575654
Z1268771788	0.52966
Z333032588	0.671047
Z1314171621	0.760053
Z905910050	0.521771
Z1416621044	0.63896
Z1419634778	0.596707
Z995422622	0.542754
Z318366390	0.550215
Z1331731933	0.537616
[truncated: 69,353 more rows]

[truncated: 1 more sheets: Table S19]
